# Supplementary material for: Sleep Promotion by 3-Hydroxy-4-Iminobutyric Acid in Walnut Diaphragma juglandis Fructus
Source: Research (Wash D C). 2023 Sep 19;6:0216. doi: 10.34133/research.0216 (PMC10508226; doi:10.34133/research.0216)
Supplement: Supplementary 1 — Figs. S1 to S25. Tables S1 to S6 Data S1 to S15 [file research.0216.f1.zip]

Archive with 2 entries (2 files):
- Other Supporting Files.xlsx
- Supplementary Information.pdf
