# Supplementary material for: Sleep Promotion by 3-Hydroxy-4-Iminobutyric Acid in Walnut Diaphragma juglandis Fructus
Source: Research (Wash D C). 2023 Sep 19;6:0216. doi: 10.34133/research.0216 (PMC10508226; doi:10.34133/research.0216)
Supplement: Supplementary 1 — Figs. S1 to S25. Tables S1 to S6 Data S1 to S15 [file research.0216.f1.zip › Other Supporting Files.xlsx]

## Sheet: Supplementary Data 1
Supplementary Data 1. The concentration of neurotransmitters in serum, hypothalamus, basal ganglia, hippocampus, in Control, HIBA and Est group, (n = 8)
Sample	Groups	Type	5-HT	ACH	ASP	DA	GABA	GLU	GLY	TAU
Con_1	Control	Serum	1249.25	1.04405	661.704	0.694844	0.206159	188.5	1758.47	4395.6
Con_2	Control	Serum	1422.32	1.13921	797.965	0.73067	0.44714	143.654	1660.92	4210.9
Con_3	Control	Serum	1233.52	0.972914	941.132	0.630459	0.338098	151.754	1811.92	3869.2
Con_4	Control	Serum	1340.51	1.0181	916.273	0.841785	0.307916	170.364	1497.19	4021.58
Con_5	Control	Serum	1123.39	0.997499	936.068	0.404941	0.417038	148.79	1787.32	3679.88
Con_6	Control	Serum	1477.39	0.981109	803.029	0.530421	0.306234	136.364	1654.98	3952.32
Con_7	Control	Serum	1151.71	0.916458	1308.25	0.55396	0.332014	108.725	1787.32	3975.4
Con_8	Control	Serum	1141.48	0.961645	826.046	0.55569	0.292784	204.365	2301.4	3275.85
C2_1	C2	Serum	912.565	0.931027	478.488	0.33796	0.24731	45.6037	1414.9	4056.21
C2_2	C2	Serum	550.309	0.912474	607.844	0.197423	0.244748	69.647	1497.19	5778.56
C2_3	C2	Serum	929.871	0.912246	484.473	0.297288	0.407671	39.2026	1078.12	4554.91
C2_4	C2	Serum	815.806	0.872556	511.633	0.269076	0.124097	50.3649	1154.47	4469.48
C2_5	C2	Serum	793.779	0.968702	419.104	0.248653	0.211043	53.7235	1185.01	5880.14
C2_6	C2	Serum	792.206	0.927954	391.484	0.335018	0.20808	32.1102	1073.88	4097.77
C2_7	C2	Serum	894.472	0.987711	313.41	0.424845	0.139389	26.7365	1246.94	5593.86
C2_8	C2	Serum	733.915	1.06978	332.008	0.321172	0.873781	28.2972	1274.08	4804.26
Est_1	Est	Serum	622.917	1.23482	665.387	0.175961	0.578279	106.295	2260.68	3405.14
Est_2	Est	Serum	835.472	1.13181	824.205	0.565729	0.385894	134.368	3600.18	5586.93
Est_3	Est	Serum	584.371	1.37767	651.346	0.545306	0.250913	80.6709	2563.53	5136.72
Est_4	Est	Serum	730.375	1.135	1250.02	0.515883	0.208721	95.9622	3025.87	5845.51
Est_5	Est	Serum	729.903	1.22685	1199.38	0.510171	0.466915	71.7411	2188.57	5951.72
Est_6	Est	Serum	893.685	1.08765	1052.07	0.695709	0.289101	68.0467	2730.65	4531.82
Est_7	Est	Serum	829.179	1.20386	859.191	0.429172	0.47324	120.934	2495.67	5776.25
Est_8	Est	Serum	1155.64	1.07752	655.72	0.549806	0.44746	159.459	1873.85	3647.56
Con_1	Control	hypothalamus	9.30798	8.64479	36677.4	3.66414	2965.6	3804.08	1032.31	10594.7
Con_2	Control	hypothalamus	9.81144	7.76608	40535.1	3.59491	3028.28	4402.7	1150.23	13362.9
Con_3	Control	hypothalamus	9.8665	6.86119	48328.7	3.83722	3110.9	4914.38	1614.26	15817.1
Con_4	Control	hypothalamus	8.61572	6.52655	44512.5	3.88568	3173.58	4096.48	1093.39	11084.1
Con_5	Control	hypothalamus	7.82906	9.32886	35255	4.59702	3391.54	3440.57	936.452	11384.3
Con_6	Control	hypothalamus	6.53107	8.38641	35006.4	3.50837	3088.11	3486.01	1356.37	9867.4
Con_7	Control	hypothalamus	7.17613	7.10932	26761.7	3.44953	4001.25	3075.08	1015.35	8306.67
Con_8	Control	hypothalamus	6.89294	10.2838	41888.5	2.95107	3699.25	4021.4	1285.11	8161.21
C2_1	C2	hypothalamus	8.19879	7.2994	34044.3	3.6226	3434.28	3171.89	938.149	10947.9
C2_2	C2	hypothalamus	10.8498	8.23844	23880	3.16049	4643.73	3875.21	1215.55	12243.1
C2_3	C2	hypothalamus	13.1626	8.34316	30872.5	4.07606	4504.12	3414.89	1058.61	12718.7
C2_4	C2	hypothalamus	15.2944	13.3582	32598.8	4.10202	3716.34	3041.49	786.3	9724.26
C2_5	C2	hypothalamus	16.9307	10.7198	27585.7	2.20684	4535.46	2703.66	1129.87	14018.6
C2_6	C2	hypothalamus	11.8096	11.1967	38707.6	2.9528	5059.7	3952.26	864.345	11746.7
C2_7	C2	hypothalamus	17.4814	9.81033	36774.1	3.01857	4704.98	3092.86	1028.92	13783.1
C2_8	C2	hypothalamus	6.90867	10.9781	19023.3	3.3353	4999.87	2575.25	1151.93	12541
Est_1	Est	hypothalamus	9.70131	9.76935	19732.3	3.6451	4535.46	2265.08	540.287	7801.05
Est_2	Est	hypothalamus	8.46625	5.53857	19884.2	2.55645	4710.68	2371.76	692.984	8904.64
Est_3	Est	hypothalamus	10.252	10.2429	21237.6	2.05972	5227.8	2596.98	764.243	7537.85
Est_4	Est	hypothalamus	5.69722	6.35923	23861.5	3.10337	4539.74	2832.08	860.103	9504.92
Est_5	Est	hypothalamus	7.38066	8.81893	29468.5	3.75933	4004.1	3096.81	783.755	8816.91
Est_6	Est	hypothalamus	8.78092	9.21048	25546.4	3.3976	3791.84	2863.69	826.171	9401.03
Est_7	Est	hypothalamus	10.9678	11.1204	40903.4	3.92549	3123.72	3853.47	1196.04	10714.7
Est_8	Est	hypothalamus	6.12201	12.5523	34398.8	1.73607	4791.88	3691.47	1015.35	11469.7
Con_1	Control	hypothalamus	3.44423	26.6777	31498.6	0.423633	2814.59	7765.2	637.844	26705.3
Con_2	Control	hypothalamus	6.49961	20.8045	43605.6	0.593248	2062.43	6767.52	493.035	26266.6
Con_3	Control	hypothalamus	4.69816	36.5347	39292.2	0.458075	2608.03	4704.97	750.67	28390.7
Con_4	Control	hypothalamus	7.74253	34.4404	36705.1	0.427614	2787.53	6522.54	814.294	31853.9
Con_5	Control	hypothalamus	3.72664	44.2292	28290	0.673382	2167.84	6556.12	726.917	31138.2
Con_6	Control	hypothalamus	4.35203	37.9348	32681.7	0.470364	2112.28	5297.65	772.727	30514.8
Con_7	Control	hypothalamus	5.42975	28.442	27797.5	0.801286	3155.06	5443.85	830.412	27351.8
Con_8	Control	hypothalamus	8.15946	32.2095	38422.1	0.846285	2707.75	7972.64	902.52	27998.2
C2_1	C2	hippocampus	5.67362	21.4419	32787.6	0.433672	2887.25	6388.2	815.991	30768.7
C2_2	C2	hippocampus	8.00999	33.3591	34891.3	0.573517	3712.07	5783.66	672.625	34093.4
C2_3	C2	hippocampus	5.09935	37.286	43439.9	0.59169	3448.52	6453.39	1037.4	31715.3
C2_4	C2	hippocampus	11.0858	36.7169	45902.7	0.915516	2837.39	5465.58	738.794	29568.2
C2_5	C2	hippocampus	6.25574	33.7006	29919.6	0.501691	3207.77	5437.92	615.792	36494.5
C2_6	C2	hippocampus	5.79948	43.9104	31558.4	1.1914	2335.94	7010.52	763.395	27675
C2_7	C2	hippocampus	4.87122	29.8078	26747.9	0.438691	2589.51	5669.07	1060.31	27305.6
C2_8	C2	hippocampus	6.74347	33.029	30301.7	0.787613	3855.95	4465.92	1073.88	41112.1
Est_1	Est	hippocampus	7.2784	34.1672	33984.4	0.670094	3435.7	4944.02	838.05	33585.5
Est_2	Est	hippocampus	6.42881	37.5136	36180.3	0.494248	2699.2	6585.76	860.952	34324.3
Est_3	Est	hippocampus	9.99237	31.2078	40926.4	0.939574	3571.03	3559.11	1107.81	39357.4
Est_4	Est	hippocampus	6.50747	35.8518	37685.6	0.327403	3279	5362.85	1034.86	44529
Est_5	Est	hippocampus	5.46358	65.7644	57443.5	0.466383	3702.09	7387.86	1060.31	38595.5
Est_6	Est	hippocampus	8.69438	45.6633	36686.7	0.573171	2625.13	7308.84	822.777	38780.2
Est_7	Est	hippocampus	7.82906	57.5123	50492.3	1.19175	3351.65	5501.14	978.868	36494.5
Est_8	Est	hippocampus	5.55719	35.1233	35761.4	0.823439	2962.75	6419.81	1298.69	30814.9
Con_1	Control	basal ganglia	17.2611	33.7802	37087.2	144.162	4978.5	7059.91	709.951	29845.2
Con_2	Control	basal ganglia	9.77211	24.6061	44572.3	132.86	5371.68	7334.52	737.606	30099.2
Con_3	Control	basal ganglia	7.3492	22.9785	48604.9	157.16	4226.33	7907.45	765.94	31969.3
Con_4	Control	basal ganglia	11.841	28.0663	51873.3	140.891	5833.24	8071.43	723.524	38526.2
Con_5	Control	basal ganglia	11.7545	28.4533	57397.4	194.701	5391.62	7921.28	827.867	37695.1
Con_6	Control	basal ganglia	12.4782	20.2581	55371.9	156.087	5041.18	8272.94	935.604	39542.1
Con_7	Control	basal ganglia	13.0997	21.2484	47366.6	185.943	5611	8464.57	888.268	33804.8
Con_8	Control	basal ganglia	12.4861	21.1345	53576.6	168.479	4723.5	8357.89	760.85	30283.9
C2_1	C2	basal ganglia	14.1145	35.3168	46625.4	172.028	5148.02	8002.28	1030.62	38272.3
C2_2	C2	basal ganglia	15.9946	37.8096	48697	183.97	5957.17	8272.94	1134.96	41342.9
C2_3	C2	basal ganglia	12.7693	26.3476	42777	146.066	5266.26	7160.66	867.738	34739.8
C2_4	C2	basal ganglia	16.9779	25.2663	60850	185.701	6012.73	8869.58	924.576	48407.8
C2_5	C2	basal ganglia	13.4458	39.46	46533.4	169.535	5922.98	8353.94	1022.98	39634.4
C2_6	C2	basal ganglia	12.6434	35.6128	42666.5	141.22	6195.07	7516.28	957.66	36032.8
C2_7	C2	basal ganglia	12.4389	31.0599	52932.1	174.624	6065.44	8132.67	848.227	41527.6
C2_8	C2	basal ganglia	16.5059	25.4257	39375	174.278	5321.82	7869.91	1106.96	38457
Est_1	Est	basal ganglia	13.2963	25.5509	54313.1	157.005	5380.23	8853.77	850.772	40558
Est_2	Est	basal ganglia	13.5953	19.7801	36240.1	166.749	3922.9	7856.08	631.057	37048.6
Est_3	Est	basal ganglia	12.2501	35.6697	47039.7	186.393	4542.58	9007.87	910.154	47391.9
Est_4	Est	basal ganglia	11.1802	26.9053	47776.3	143.799	4365.94	8383.57	729.462	45868.1
Est_5	Est	basal ganglia	10.4172	21.8858	42477.8	152.678	4700.71	7332.54	650.568	34670.6
Est_6	Est	basal ganglia	10.0805	31.209	32216.7	151.241	5495.62	7071.76	705.964	34532.1
Est_7	Est	basal ganglia	15.1214	22.0793	47684.2	181.027	4828.92	8257.13	686.198	42497.3
Est_8	Est	basal ganglia	11.2117	30.3656	43407.6	155.326	4393.01	7622.96	995.75	40719.6

## Sheet: Supplementary Data 2
	Supplementary Data 2. Unique list of 373 metabolites in Hippocampus of C57BL/6 mices with HIBA and Est treated (n = 8)
NO	Alignment ID	Average Rt(min)	Average Mz	Metabolite name	Adduct type	Post curation result	Fill %	MS/MS assigned	Reference RT	Reference m/z	Formula	CID	KEGG	Ontology	INCHIKEY	SMILES	Annotation tag (VS1.0)	RT matched	m/z matched	MS/MS matched	Comment	Manually modified for quantification	Manually modified for annotation	Isotope tracking parent ID	Isotope tracking weight number	Total score	RT similarity	Dot product	Reverse dot product	Fragment presence %	S/N average	Spectrum reference file name	MS1 isotopic spectrum	MS/MS spectrum	Con_1	Con_2	Con_3	Con_4	Con_5	Con_6	Con_7	Con_8	C_1	C_2	C_3	C_4	C_5	C_6	C_7
1	11	12.064	83.0606	3-Methylpyrazole	[M+H]+	NA	0.583	TRUE	null	83.0604	C4H6N2	15073		Pyrazoles	XKVUYEYANWFIJX-UHFFFAOYSA-N	CC=1C=CNN1	430	TRUE	TRUE	TRUE	NA	FALSE	FALSE	null	null	75.3	null	46	69.7	100	11.34	H22	83.06068:14004004 84.06403:615802 85.06739:0	51.72525:1337 55.05459:2453 56.05002:1991 57.25098:1391 67.40107:1439 80.8006:1326 83.06089:10076	17460748	17199430	16975188	15330755	15884081	15908547	15573078	14783525	14950172	15872340	15290308	14692654	14421636	14004004	13774072
2	35	1.095	86.0602	2-Pyrrolidinone	[M+H]+	found in higher mz's MsMs_42; found in higher mz's MsMs_1506	1	TRUE	1.111	86.0603	C4H7NO		C11118	Pyrrolidines	HNJBEVLQSNELDL-UHFFFAOYSA-N	O=C1CCCN1	annotated by user-defined text library	TRUE	TRUE	FALSE	NA	FALSE	FALSE	null	null	100	100	null	null	null	790.75	H5	86.06026:41791628 87.06361:1727771 88.06697:5753366	57.05312:11601 58.06576:82083 68.04977:348980 69.03404:6328256 70.03715:69647 85.04803:64834 86.06048:1974596	41791628	47611016	42380956	46025692	37038356	40082032	35491572	34627820	42860628	52088296	59594364	38404124	37629724	39755440	32761720
3	37	3.07	86.0967	Piperidine	[M+H]+	found in higher mz's MsMs_476	1	TRUE	3.138	86.0966	C5H11N		C01746	Piperidines	NQRYJNQNLNOLGT-UHFFFAOYSA-N	C1CCNCC1	annotated by user-defined text library	TRUE	TRUE	FALSE	NA	FALSE	FALSE	null	null	99.4	98.7	null	null	null	71.55	H5	86.09661:2627758 87.09996:203707 88.10332:0	56.05015:6871 56.9654:7405 57.05772:16845 58.0658:9001 67.05454:3099 67.51044:3855 68.04973:4974 69.03409:43461 69.07001:80478 71.07336:6667 74.99769:1214 76.51538:10197 86.06046:371903 86.0968:88222	2627758	4128617	3359903	3464334	1977841	5158212	4846048	4648296	3730802	3304776	4098296	2738836	5270594	6284146	4681796
4	38	2.843	86.0967	2-Methylpyrrolidine	[M+H]+	found in higher mz's MsMs_477	0.5	TRUE	6.718	86.0964	C5H11N	13003		Pyrrolidines	RGHPCLZJAFCTIK-UHFFFAOYSA-N	CC1CCCN1	430	TRUE	TRUE	TRUE	NA	FALSE	FALSE	null	null	90	99.9	90.4	83.6	71.4	54.35	H21	86.09672:2784010 87.10007:157289 88.10343:0	53.0027:855 56.05001:6542 56.96529:5320 57.05763:22247 58.0657:7634 60.04477:961 67.05447:1942 67.51036:3429 68.04965:3824 69.034:43965 69.07046:97029 70.03756:843 70.07371:1243 71.07286:3379 74.9976:1499 76.51528:9374 85.0286:1424 85.04794:1190 85.06431:1044 85.52077:933 86.06036:335408 86.09672:90382	87079	82759	86785	71122	49471	2647946	2466361	2465144	59741	77199	62277	52320	2784010	3034336	2201938
5	42	1.094	87.0441	Diacetyl	[M+H]+	found in higher mz's MsMs_170	1	TRUE	1.111	87.0443	C4H6O2		C00741	Organooxygen compounds	QSJXEFYPDANLFS-UHFFFAOYSA-N	CC(=O)C(C)=O	annotated by user-defined text library	TRUE	TRUE	FALSE	NA	FALSE	FALSE	null	null	100	99.9	null	null	null	2356.32	H6	87.04424:55914560 88.04759:5413100 89.05095:180403	58.0657:33825 68.04971:121877 69.034:2518083 70.02929:10545 70.03708:210612 86.06041:795120 86.90865:116031 87.04404:2549240 87.06296:63794	50937708	55914560	50807140	54109516	42985848	48446536	42603124	41590664	51841568	61261952	71847952	45175224	45489504	48113852	38547928
6	47	1.655	88.0394	Vinyl carbamate	[M+H]+	found in higher mz's MsMs_56; found in higher mz's MsMs_440; found in higher mz's MsMs_445; found in higher mz's MsMs_487	0.875	TRUE	null	88.0393	C3H5NO2	27492		Carbamate esters	LVLANIHJQRZTPY-UHFFFAOYSA-N	N=C(O)OC=C	430	TRUE	TRUE	TRUE	NA	FALSE	FALSE	null	null	77.6	null	49.5	75	100	67.65	H22	88.03943:11031244 89.04278:236723 90.04614:1412363	55.05474:17585 56.96533:65618 58.50497:33095 60.04478:18757 61.02886:23269 67.51041:76079 70.02927:174720 70.06554:20135 71.03253:2367 71.04957:2037 72.0448:8851 72.99834:3563 76.51526:65146 79.01829:12335 85.52077:12139 87.04396:31535 87.06323:9596 88.02161:32897 88.03907:291066 88.0759:312826 88.11199:34406 88.38085:1986	9299351	12883981	10760321	11736572	9227552	8978483	9664406	7825654	12996392	12375628	14543785	11237412	8937400	11031244	9065925
7	50	14.31	88.0758	Morpholine	[M+H]+	NA	0.417	TRUE	null	88.0757	C4H9NO	8083	C14452	Morpholines	YNAVUWVOSKDBBP-UHFFFAOYSA-N	C1COCCN1	430	TRUE	TRUE	TRUE	NA	FALSE	FALSE	null	null	88.9	null	76	86.2	100	16.25	H6	88.07595:4050468 89.0793:106352 90.08266:0	55.05481:10449 56.05008:3994 60.04483:5628 61.0289:2363 70.06541:17645 71.04907:1599 71.0735:2152 72.0443:4226 72.99842:1916 77.59301:1033 88.0219:15450 88.07598:227807 88.11205:17482	4277424	4050468	3767626	3813684	4478556	3783262	4338416	4391964	4245042	4228732	3781172	3933346	4385068	4392896	4287888
8	68	1.046	90.0551	Sarcosine	[M+H]+	found in higher mz's MsMs_488	1	TRUE	1.119	90.0551	C3H7NO2		C00213	Carboxylic acids and derivatives	FSYKKLYZXJSNPZ-UHFFFAOYSA-N	CNCC(O)=O	annotated by user-defined text library	TRUE	TRUE	FALSE	NA	FALSE	FALSE	null	null	90.8	81.7	null	null	null	830.36	H5	90.05505:25234504 91.0584:847763 92.06176:0	55.61211:2828 56.96536:12915 58.50504:5563 61.02891:7176 67.51045:12294 72.04506:22464 72.08086:7365 76.51535:3590 89.07932:5330 90.05527:145158	25234504	26654776	26926686	28641368	27672832	24337246	22771894	25236232	26282824	27337204	19714480	25666456	26488390	27168844	31456826
9	101	1.55	97.0277	Propionic acid	[M+Na]+	found in higher mz's MsMs_2669	1	TRUE	2.62	97.03	C3H6O2	1032	C00163	Carboxylic acids	XBDQKXXYIPTUBI-UHFFFAOYSA-N	O=C(O)CC	430	TRUE	TRUE	TRUE	NA	FALSE	FALSE	null	null	73.1	100	24.8	93.2	100	77	H9	97.02863:2282650 98.03198:114688 99.03534:190020	55.05457:6817 56.96541:48525 58.50505:10961 60.04491:17136 67.51047:53841 68.04974:6872 69.03406:29014 69.07047:1819 70.01315:1785 74.97549:4393 76.51534:105680 77.01733:1491 78.99703:3228 79.01839:12425 79.05433:1566 85.52085:26335 88.00466:1260 88.02354:16327 96.01601:8047 96.04435:198422 97.0077:11276 97.02847:84554 97.04025:7060 97.04739:22531 97.0648:12099 97.07653:1919	2077259	2385074	2466070	3153177	2282650	2453630	2583788	2230452	2687950	2398018	2834199	2945776	2157880	2341788	2622407
10	170	1.094	104.07	O-Acetylethanolamine	[M+H]+	NA	1	TRUE	1.111	104.071	C4H9NO2			Carboxylic acids and derivatives	HBVZRPAKZOLBPL-UHFFFAOYSA-N	CC(=O)OCCN	annotated by user-defined text library	TRUE	TRUE	FALSE	NA	FALSE	FALSE	null	null	100	99.9	null	null	null	1878.27	H6	104.07059:263588688 105.07394:13862158 106.0773:1206542	58.06559:780140 59.07347:242340 60.08147:7833058 69.03402:1117100 86.06047:1290397 87.04407:5009249 104.07139:330869 104.1069:65633928	241627168	263588688	239895168	255744176	210923408	227451536	202805536	192351376	240523216	296609472	331058720	215788464	210146912	222389840	182055744
11	134	1.037	102.054	gamma-Aminobutyric acid	[M-H]-	found in higher mz's MsMs_482	1	TRUE	1.036	102.054	C4H9NO2		C00334	Carboxylic acids and derivatives	BTCSSZJGUNDROE-UHFFFAOYSA-N	NCCCC(O)=O	annotated by user-defined text library	TRUE	TRUE	FALSE	NA	FALSE	FALSE	null	null	100	100	null	null	null	493.73	neg_H6	102.05423:9841077 103.05758:212267 104.06094:0	55.01707:877 57.03282:3339 59.01202:25666 73.02783:5006 84.04379:11995 92.38831:758 101.02229:982 101.05891:7218 102.05386:92253	8230178	9841077	8843412	9198356	6910152	8231159	8611219	7520876	8606874	10213274	11476303	7386915	7963006	7471784	6593314
12	176	1.101	104.107	Choline	[M+H]+	found in higher mz's MsMs_1886; found in higher mz's MsMs_2151	0.292	TRUE	1.048	104.107	C5H13NO		C00114	Organonitrogen compounds	OEYIOHPDSNJKLS-UHFFFAOYSA-N	C[N+](C)(C)CCO	annotated by user-defined text library	TRUE	TRUE	FALSE	NA	FALSE	FALSE	null	null	100	100	null	null	null	1339.05	H21	104.10698:181121856 105.11033:10103591 106.11369:597170	58.06551:339370 59.07347:109306 60.08136:3787653 61.08446:36958 84.92827:10015 86.09669:14740 87.04394:17065 88.07664:11855 104.10667:28398630 104.19544:13624	205201808	261029296	188538128	168060176	189378032	210183216	206787280	182310864	198023600	238649936	278807776	173716448	181121856	56940108	42762156
13	188	1.028	106.05	DL-Serine	[M+H]+	NA	1	TRUE	null	106.05	C3H7NO3	617	C00716	Serine and derivatives	MTCFGRXMJLQNBG-UHFFFAOYSA-N	O=C(O)C(N)CO	430	TRUE	TRUE	TRUE	NA	FALSE	FALSE	null	null	80.8	null	48	91.5	100	552.09	H41	106.04989:6126994 107.05324:342413 108.0566:72072	58.06563:3280 59.06922:5810 60.04475:888456 60.08137:49073 61.04833:11589 61.07813:6085 61.08447:58555 70.02915:30944 70.06535:6036 76.51524:2302 79.05425:2992 88.03905:127319 88.04729:13382 88.07587:7254 89.04332:2232 105.11027:681859 106.04971:48071 106.0649:10139 106.08593:6109 106.11158:49437	7580681	9043290	9069615	8180142	8408847	8734904	8569649	8301136	8892522	8491191	6958868	9877806	7674403	7995414	9286559
14	225	1.03	110.071	Brunfelsamidine	[M+H]+	found in higher mz's MsMs_1695; found in higher mz's MsMs_1549; found in higher mz's MsMs_757	1	FALSE	1.04	110.071	C5H7N3						annotated by user-defined text library	TRUE	TRUE	FALSE	NA	FALSE	FALSE	null	null	100	100	null	null	null	25.22	H43	110.07104:5134010 111.07439:204681 112.07775:0	NA	3634244	4822392	3104702	3473549	2669622	3704647	3583575	3504120	3874277	3609758	4227714	4834002	3299239	4010873	3441361
15	255	1.562	112.05	Cytosine	[M+H]+	found in higher mz's MsMs_1734; found in higher mz's MsMs_4270	1	TRUE	1.695	112.05	C4H5N3O		C00380	Diazines	OPTASPLRGRRNAP-UHFFFAOYSA-N	NC1=CC=NC(=O)N1	annotated by user-defined text library	TRUE	TRUE	FALSE	NA	FALSE	FALSE	null	null	96.9	93.8	null	null	null	460.83	H41	112.05045:10635925 113.0538:909618 114.05716:6181243	53.93937:5303 55.05471:17936 56.96541:8359 57.03384:1742 57.04534:9853 57.07022:1185 58.50495:1605 60.04475:3286 67.05445:4991 67.5104:10644 69.03394:2113 69.04489:21604 69.07048:50060 70.01254:3616 70.02921:3946 70.07369:4432 71.04955:2225 76.51532:20167 79.01827:11542 83.086:1576 84.04453:6239 85.06503:1742 85.52075:5939 88.00461:11304 88.02326:10789 89.00201:17674 94.04008:8427 95.02409:65380 …	35219024	47811432	41689108	37774124	30005320	30606698	24262292	31528806	46115824	34967328	27421316	38081820	39018436	35458208	33478824
16	258	0.899	112.087	Histamine	[M+H]+	NA	0.125	TRUE	null	112.087	C5H9N3	774	C00388	2-arylethylamines	NTYJJOPFIAHURM-UHFFFAOYSA-N	N1=CNC(=C1)CCN	430	TRUE	TRUE	TRUE	NA	FALSE	FALSE	null	null	81.4	null	53.1	86.6	100	24.55	H8	112.08684:3611159 113.09019:291732 114.09355:2412394	55.05465:19972 56.96535:62792 57.04533:1546 57.07026:1580 58.50502:27795 60.04478:20340 61.00762:1533 67.0545:4951 67.51038:102812 68.01191:5088 68.04967:16142 69.07045:59581 69.50642:1799 70.01318:24470 70.07375:5670 70.51476:1642 71.02917:3762 71.04961:1638 71.94056:4287 74.97548:6304 76.5153:155914 77.01733:5895 77.51784:4099 78.51183:4526 78.99902:3690 79.01833:100595 79.51969:10110 80.03463:…	924613	653372	91524	3611159	36848	79327	420199	316917	195866	455599	1787088	528227	261746	242368	186338
17	194	1.584	111.018	Uracil	[M-H]-	similar chromatogram in higher mz_1584; similar chromatogram in higher mz_843; similar chromatogram in higher mz_540; similar chromatogram in higher mz_1716; similar chromatogram in higher mz_1804; similar chromatogram in higher mz_1835; similar chromatogram in higher mz_2003; similar chromatogram in higher mz_2767; similar chromatogram in higher mz_2785; similar chromatogram in higher mz_2994; s…	1	TRUE	1.556	111.018	C4H4N2O2		C00106	Diazines	ISAKRJDGNUQOIC-UHFFFAOYSA-N	O=C1NC=CC(=O)N1	annotated by user-defined text library	TRUE	TRUE	FALSE	NA	FALSE	FALSE	null	null	99.8	99.6	null	null	null	9.53	neg_H48	111.0181:1646326 112.02145:95163 113.02481:113422	55.01708:3111 55.02831:1046 56.86205:648 58.02818:746 67.01703:892 67.99975:3500 68.64519:813 70.56054:813 83.01197:7476 102.18307:744 110.03352:873 110.05214:797 110.97334:1158 111.00661:2847 111.01774:68253	2867274	3361673	2350616	1770236	1476850	2218617	1667135	1912995	655292	2277882	2507259	1572210	2038232	799929	527587
18	277	1.17	114.066	Creatinine	[M+H]+	NA	1	TRUE	1.182	114.066	C4H7N3O		C00791	Carboxylic acids and derivatives	DDRJAANPRJIHGJ-UHFFFAOYSA-N	CN1CC(=O)NC1=N	annotated by user-defined text library	TRUE	TRUE	FALSE	NA	FALSE	FALSE	null	null	100	100	null	null	null	111.05	H41	114.06606:17161734 115.06941:661318 116.07277:4564778	55.93487:43875 67.51035:2480 68.04964:4265 69.07042:11571 71.02915:19967 71.53024:3052 72.04479:3188 72.93754:27678 73.04694:51108 74.06033:2425 76.51524:2435 79.05427:7927 80.03458:3310 82.53711:2246 84.96023:2081 86.06036:3194 86.07169:67862 87.05552:3276 90.94764:7484 91.05717:36098 96.08089:7774 97.06466:2069 114.0664:489407 114.09068:184958	30747792	35821452	33515034	36576416	31858300	31624588	32874768	30505356	40662724	37232248	36254328	39072768	31444322	33718224	33801580
19	301	1.199	116.07	D-Proline	[M+H]+	adduct linked to 541_[M+Na]+	1	TRUE	1.209	116.07	C5H9NO2		C00763	Carboxylic acids and derivatives	ONIBWKKTOPOVIA-SCSAIBSYSA-N	OC(=O)[C@H]1CCCN1	annotated by user-defined text library	TRUE	TRUE	FALSE	NA	FALSE	FALSE	null	null	100	100	null	null	null	476.08	H42	116.07043:23019622 117.07378:748239 118.07714:7050488	56.96526:9062 68.04962:2474 69.0704:2727 70.06142:20566 70.06532:2453876 71.06261:2638 71.06877:49533 72.04454:11546 74.02399:211557 75.02675:11478 87.0555:9412 87.07476:1999 93.03695:3008 98.98448:60217 115.06657:10726 115.0689:34034 115.09467:2272 116.01599:11441 116.07041:771829 116.10675:14022	24996206	31736090	26496962	27236716	20328704	21667278	20464528	20566468	26296450	29258634	26683224	22857810	21826402	21778574	18014132
20	316	13.827	118.065	Glycocyamine	[M+H]+	similar chromatogram in higher mz_5062	1	TRUE	8.524	118.061	C3H7N3O2	763	C00581	Alpha amino acids and derivatives	BPMFZUMJYQTVII-UHFFFAOYSA-N	C(C(=O)O)NC(=N)N	430	TRUE	TRUE	TRUE	NA	FALSE	FALSE	null	null	81.1	99.9	71.3	84.7	66.7	9.1	H22	118.06485:2033861 119.0682:90877 120.07156:0	53.03895:1002 58.06581:5855 59.07359:7884 72.04485:21210 72.08077:3328 73.04806:761 74.09661:1658 75.15431:793 77.03908:1732 91.05495:6059 95.04872:10831 100.07513:1744 105.04493:12044 108.51558:812 111.09402:708 117.10204:1111 118.0645:37767 118.08528:95776	1632590	1555400	1468355	1373168	1680825	1612198	1617541	1402164	1744728	1182935	1241443	1466786	1736173	2033861	1987130
21	317	1.559	118.086	N-Methyl-a-aminoisobutyric acid	[M+H]+	NA	1	TRUE	1.659	118.086	C5H11NO2			Carboxylic acids and derivatives	DLAMVQGYEVKIRE-UHFFFAOYSA-N	CNC(C)(C)C(O)=O	annotated by user-defined text library	TRUE	TRUE	FALSE	NA	FALSE	FALSE	null	null	99.1	98.3	null	null	null	245.4	H41	118.08613:12474334 119.08948:1410368 120.09284:79227	57.93534:1919 58.06568:37333 59.07359:46247 60.04486:9877 72.04487:37517 72.08137:6049 73.04804:1133 76.51524:1674 82.01405:5205 88.02338:1890 91.05378:11648 92.40444:1494 97.02839:4126 98.98367:1935 100.02413:12030 100.07608:36995 115.96383:1082 116.97118:12434 117.97945:4347 118.03416:4138 118.07187:3872 118.08646:607024	39492656	49157820	46814220	51457336	36064936	43103732	41678240	40413992	53673288	52856352	56663168	46478628	43369640	44384032	41761640
22	318	0.247	118.086	DL-Valine	[M+H]+	NA	0.125	TRUE	null	118.086	C5H11NO2	1182	C16436	Valine and derivatives	KZSNJWFQEVHDMF-UHFFFAOYSA-N	CC(C)C(N)C(O)=O	430	TRUE	TRUE	TRUE	NA	FALSE	FALSE	null	null	90.8	null	80.9	87.1	100	2.43	H41	118.08611:3640188 119.08946:449142 120.09282:22520	56.96528:843 58.06569:18685 59.07359:27600 60.04476:1576 72.04489:29324 72.08076:4573 73.04805:1630 74.09721:902 76.93336:3170 81.04984:927 82.01405:1376 83.52299:1566 91.05386:9237 94.94331:1238 100.02386:4088 100.07605:17410 112.9664:1773 113.96355:8468 116.97113:1466 118.03416:1515 118.08647:381987	4696064	4827690	4645200	4625360	4049362	3654660	3890457	3620821	3393866	3508882	3310323	3575628	3368981	3607970	3786058
23	321	1.115	118.086	Betaine	[M+H]+	adduct linked to 573_[M+Na]+	1	TRUE	1.197	118.086	C5H11NO2		C00719	Carboxylic acids and derivatives	KWIUHFFTVRNATP-UHFFFAOYSA-N	C[N+](C)(C)CC([O-])=O	annotated by user-defined text library	TRUE	TRUE	FALSE	NA	FALSE	FALSE	null	null	94.3	88.5	null	null	null	131.44	H48	118.08609:17479948 119.08944:1123509 120.0928:324214	55.02939:2663 58.06566:91744 59.07358:128912 72.04484:19629 72.05585:43590 73.03986:19256 74.02404:6583 76.0395:55762 91.05463:3720 98.9847:18299 100.02478:5905 100.076:11928 101.03423:40186 118.06184:47498 118.08642:1800238	16777332	15815657	22486488	14385641	18388762	16768624	26978038	23563768	24442136	25103740	18512198	32430658	15888285	16267843	23825986
24	335	1.211	120.065	DL-Threonine	[M+H]+	NA	0.25	TRUE	null	120.066	C4H9NO3	205		L-alpha-amino acids	AYFVYJQAPQTCCC-UHFFFAOYSA-N	CC(O)C(N)C(O)=O	430	TRUE	TRUE	TRUE	NA	FALSE	FALSE	null	null	93.1	null	83.5	93.7	100	131.81	H22	120.06521:5509784 121.06856:308726 122.07192:0	56.04999:365897 57.03384:20556 57.05352:7493 58.06563:4373 60.04475:6184 61.04013:4468 74.06028:683078 75.04443:3756 75.06355:12363 76.51524:4837 84.04443:39472 84.96012:11002 88.00459:2203 88.02341:7024 91.05453:13255 92.0575:1561 93.07011:7369 95.04956:5144 97.02839:5225 100.49898:3640 102.05517:178591 102.09136:12971 103.05795:4594 105.04492:6275 109.5033:12443 110.07054:3558 116.00174:1743 11…	4274899	15916081	15094857	17662922	3496590	5074052	6775516	5432531	16607062	6238223	17076600	5770398	5726466	5509784	5684620
25	336	1.058	120.065	L-Threonine	[M+H]+	NA	1	TRUE	1.065	120.065	C4H9NO3		C00188	Carboxylic acids and derivatives	AYFVYJQAPQTCCC-GBXIJSLDSA-N	C[C@@H](O)[C@H](N)C(O)=O	annotated by user-defined text library	TRUE	TRUE	FALSE	NA	FALSE	FALSE	null	null	100	100	null	null	null	414.88	H48	120.06516:9382660 121.06851:1052958 122.07187:1176295	56.04997:657431 57.0342:37695 57.05341:11932 58.06561:5301 60.04517:7465 62.54736:9324 67.51032:3092 74.06025:1254246 75.0444:3548 75.06351:25722 75.55505:13219 76.51521:6796 84.04443:71360 84.96019:10256 88.02354:10505 91.05463:9071 93.07014:6928 95.06007:3503 96.06826:12487 97.02837:11006 97.99086:5646 100.49894:5383 102.0551:319393 102.09119:21433 103.03905:5294 103.05791:9277 105.04488:5747 1…	14058577	15916081	15094857	17662922	12532995	13900980	15956333	12439808	16607062	20777812	17076600	20596164	13538894	16623983	14543094
26	337	4.938	120.08	Indoline	[M+H]+	found in higher mz's MsMs_875	1	TRUE	4.898	120.08	C8H9N						annotated by user-defined text library	TRUE	TRUE	FALSE	NA	FALSE	FALSE	null	null	100	100	null	null	null	890.86	H22	120.08051:39666244 121.08386:4045977 122.08722:261720	56.96529:4670 58.50496:3075 67.51036:5134 74.06033:4162 76.51525:13984 77.03844:3028 78.99697:3588 79.01829:3291 84.95945:18155 85.52002:3459 88.0046:8465 88.02339:24033 91.05472:25510 93.07022:58473 95.0487:5948 97.02842:22631 97.99091:8566 103.05403:205888 104.05743:5358 105.04494:13752 119.08958:10900 120.02316:13900 120.08055:943283	27791848	43001408	33225762	35800508	25988232	29470534	29831092	28518242	39442576	42174532	41688012	34917940	31573926	39666244	26845918
27	352	2.434	121.064	Phenylacetaldehyde	[M+H]+	NA	0.167	TRUE	null	121.065	C8H8O	998	C00601	Phenylacetaldehydes	DTUQWGWMVIHBKE-UHFFFAOYSA-N	O=CCC=1C=CC=CC1	430	TRUE	TRUE	TRUE	NA	FALSE	FALSE	null	null	80.5	null	58.5	89.1	71.4	6.91	H5	121.06445:2524140 122.0678:662345 123.07116:4768130	53.03901:4743 55.01864:1379 56.96543:10023 59.0495:3902 62.9297:2122 67.51044:1122 74.06042:2151 77.03914:13774 79.05437:3899 84.9596:177611 85.96288:1006 88.0235:1052 91.05393:28770 92.05762:4773 93.0703:59101 94.06429:1123 95.04883:51141 97.00767:4780 102.9699:19809 103.05418:25510 105.04499:51671 120.0235:9495 120.05573:3359 120.08068:1641 121.02848:3458 121.03985:4759 121.06511:128322 121.100…	2524140	2322109	2091027	1870858	1798970	1303688	1241263	1145520	1605135	1500984	1503507	1316384	1062847	990154	1004869
28	375	1.701	123.055	Nicotinamide	[M+H]+	NA	0.875	TRUE	null	123.055	C6H6N2O	936	C00153	Nicotinamides	DFPAKSUCGFBDDF-UHFFFAOYSA-N	N=C(O)C=1C=NC=CC1	430	TRUE	TRUE	TRUE	NA	FALSE	FALSE	null	null	92.9	null	87.2	87.1	100	1013.59	H11	123.05499:210045152 124.05834:17572838 125.0617:816101	53.03897:31021 78.03384:126547 79.04163:20654 80.04955:1617586 81.05264:41388 95.04874:14131 96.04429:351487 97.04747:12598 97.31733:11276 106.02892:154358 123.05501:16485082	209197664	140495184	159375488	141510880	137157328	220119632	210045152	181827408	141712208	176237008	169528256	140207744	99486176	116101688	114948568
29	271	3.25	121.028	3-Hydroxybenzaldehyde	[M-H]-	NA	0.5	TRUE	null	121.029	C7H6O2	101	C03067	Aldehydes	IAVREABSGIHHMO-UHFFFAOYSA-N	O=Cc1cccc(O)c1	430	TRUE	TRUE	TRUE	NA	FALSE	FALSE	null	null	79.5	null	70.8	69.7	66.7	29.88	neg_H8	121.02763:2785312 122.03098:305280 123.03434:31864	63.25734:819 82.32267:758 93.03278:7772 108.17867:688 111.90274:691 121.02811:59098	1469127	1100664	4762087	2785312	833398	888486	512019	515147	544904	946178	792230	800166	928773	526500	676465
30	400	1.184	126.021	Taurine	[M+H]+	adduct linked to 1814_[2M+H]+	1	TRUE	1.09	126.022	C2H7NO3S		C00245	Organic sulfonic acids and derivatives	XOAAWQZATWQOTB-UHFFFAOYSA-N	NCCS(O)(=O)=O	annotated by user-defined text library	TRUE	TRUE	FALSE	NA	FALSE	FALSE	null	null	94.1	88.1	null	null	null	462.98	H21	126.0217:43979284 127.02505:0 128.02841:2417010	50.99739:4616 51.99622:4762 56.00428:4304 66.10542:4284 68.14185:4937 83.36181:5236 84.04451:5821 84.9595:7162 108.01135:937660 108.99545:43220 109.01476:6018 109.05795:5104 110.81138:6820 125.0586:6073 125.09575:5737 126.02177:1778150	52371236	58488776	63311308	39097156	55725652	52948960	49140848	53141312	50116424	44209572	42747952	45299140	43979284	54017092	52431088
31	404	0.919	126.102	3-Methylhistamine	[M+H]+	similar chromatogram in higher mz_659; similar chromatogram in higher mz_819	1	TRUE	null	126.1	C6H11N3	69520		2-arylethylamines	CPAGZVLINCPJEH-UHFFFAOYSA-N	N=1C=C(N(C1)C)CCN	430	TRUE	TRUE	TRUE	NA	FALSE	FALSE	null	null	76.5	null	54.9	64.9	100	314.4	H9	126.10204:2892768 127.10539:321263 128.10875:239658	55.05463:1664 56.96541:7450 58.06568:994 67.50988:1397 68.04964:9966 68.95248:882 69.034:1640 69.07047:1186 73.21181:1128 79.05433:2088 80.04958:1968 81.03329:1094 81.06998:6062 82.06557:2094 83.04874:1202 84.04384:993 84.95959:96863 86.06042:1071 96.06757:1015 97.07558:18744 98.06001:1345 102.96967:10569 107.04904:2167 107.47574:1146 107.95072:3838 109.02778:2172 109.07535:398008 110.0356:1433 1…	2682258	2567064	2128120	2762185	2892768	2283942	3589770	2325336	1898411	2694022	2417368	2686692	2336613	3134523	4215228
32	426	1.157	129.066	Squamolone	[M+H]+	NA	1	TRUE	1.157	129.066	C5H8N2O2			Pyrrolidines	XYVMBSCIEDOIJQ-UHFFFAOYSA-N	NC(=O)N1CCCC1=O	annotated by user-defined text library	TRUE	TRUE	FALSE	NA	FALSE	FALSE	null	null	100	100	null	null	null	485.06	H44	129.06546:29780332 130.06881:1580958 131.07217:9722646	56.04999:263569 69.07041:28629 83.06091:1491011 84.04449:13924131 84.08104:27864 85.02873:285502 87.04396:100325 102.05526:238112 129.06499:592014	22043538	29671708	24805728	27469334	20958158	23428304	20137244	19587230	34682880	23150412	22376158	26830124	24564054	23508682	13821697
33	322	0.92	128.033	L-Pyroglutamic acid	[M-H]-	found in higher mz's MsMs_517; found in higher mz's MsMs_492; found in higher mz's MsMs_1614; found in higher mz's MsMs_5940; found in higher mz's MsMs_6925; found in higher mz's MsMs_2449	1	TRUE	null	128.035	C5H7NO3	7405	C01879	Alpha amino acids and derivatives	ODHCTXKNWHHXJC-VKHMYHEASA-N	OC(=O)[C@@H]1CCC(O)=N1	430	TRUE	TRUE	TRUE	NA	FALSE	FALSE	null	null	87.3	null	75.2	82.9	100	1367.03	neg_H18	128.03339:35024968 129.03674:1696664 130.0401:24558106	57.03281:7299 64.42374:1612 67.01699:7055 75.04447:1318 82.02802:3460 84.04379:6499 85.02721:48779 89.51179:1661 90.66913:1584 92.38575:1720 101.02225:5710 105.83958:1550 110.74853:1462 111.00655:1397 125.0215:1471 126.99358:1582 128.03291:296441	37552472	44058744	37947616	49369596	35351748	38368500	37121976	34167968	42500032	35024968	35512176	39091208	31639696	37480016	39467572
34	444	1.065	130.049	DL-Pyroglutamic acid	[M+H]+	adduct linked to 708_[M+Na]+; found in higher mz's MsMs_913; found in higher mz's MsMs_663; found in higher mz's MsMs_656	1	TRUE	1.62	130.05	C5H7NO3	499		Amino acids	ODHCTXKNWHHXJC-UHFFFAOYSA-N	O=C(O)C1NC(=O)CC1	430	TRUE	TRUE	TRUE	NA	FALSE	FALSE	null	null	93	100	89.9	84.3	100	3980.51	H6	130.04953:363831200 131.05288:22049136 132.05624:6169682	56.0501:61103 69.03402:3890 69.07048:5740 70.06542:3912 71.04963:3341 84.04459:4017554 84.08111:228334 85.02868:153051 85.04207:5630 85.04797:100115 87.04405:4695 95.01276:16291 102.0553:108087 111.11633:4578 112.03851:14941 113.48528:3259 130.0499:1146144 130.08511:114004	355141568	363831200	304951872	438875584	321904672	355698208	286898624	305115008	378712128	345709376	318932160	405484832	341675648	368332128	324568896
35	447	0.936	130.086	Pipecolic acid	[M+H]+	found in higher mz's MsMs_659	0.25	TRUE	null	130.086	C6H11NO2	849		Alpha amino acids	HXEACLLIILLPRG-UHFFFAOYSA-N	OC(=O)C1CCCCN1	430	TRUE	TRUE	TRUE	NA	FALSE	FALSE	null	null	84.2	null	60.9	87.9	100	88.57	H48	130.08592:7437670 131.08927:517335 132.09263:47663	55.05495:6219 56.04999:3566 57.07061:1904 59.04941:6264 68.95241:3337 69.07052:14901 70.94231:9293 70.97973:3166 71.94041:12760 73.0652:2397 77.50092:4996 77.99892:25818 84.0116:6770 84.04446:119678 84.08099:583269 84.9602:7696 85.0843:17327 86.0066:2814 86.50579:10705 87.00382:93111 87.52577:2129 88.02335:14034 88.07586:9724 88.95245:14165 88.99059:10618 89.94015:1903 96.00945:6028 96.53068:1816…	9008153	10874900	11362262	10064652	9166212	9773124	11339518	9604680	8298442	10439174	10349829	9407205	8881788	9055871	601047
36	469	1.186	132.076	Creatine	[M+H]+	adduct linked to 2222_[2M+Na]+; found in higher mz's MsMs_5177; found in higher mz's MsMs_1950; adduct linked to 728_[M+H]+; found in higher mz's MsMs_3403	1	TRUE	1.199	132.076	C4H9N3O2		C00300	Carboxylic acids and derivatives	CVSVTCORWBXHQV-UHFFFAOYSA-N	CN(CC(O)=O)C(N)=N	annotated by user-defined text library	TRUE	TRUE	FALSE	NA	FALSE	FALSE	null	null	100	100	null	null	null	82979.5	H42	132.07643:5152002560 133.07978:292170560 134.08314:25247824	86.07172:1485182 87.05543:3842384 90.05518:142124720 91.05806:3010048 114.06651:3100904 115.0502:1544596 132.07614:95833288	4507103744	5425228288	4844707840	5309622784	4712076288	4570945536	4773463552	4467513344	5784357376	5326847488	5510328320	5640815104	4496333312	4787930624	4545501696
37	476	3.08	132.101	(+/-)-erythro-Isoleucine	[M+H]+	NA	1	TRUE	3.138	132.101							annotated by user-defined text library	TRUE	TRUE	FALSE	NA	FALSE	FALSE	null	null	99.9	99.8	null	null	null	286.58	H5	132.10144:9961625 133.10479:785724 134.10815:0	57.05761:2114 58.0657:2414 60.04482:2007 67.5099:2311 69.06996:110105 70.07378:2123 72.93756:84324 76.51533:8639 79.01836:5248 84.04459:3046 85.04803:5251 86.09682:1388786 87.05589:10879 87.09415:2606 87.09946:38897 88.00466:25708 88.02175:37562 89.00213:12377 90.05526:376560 90.94772:41503 91.05806:9011 97.00963:12573 98.00757:6351 99.51173:7354 100.50961:2100 108.95766:2307 113.96381:59890 114.…	9961625	15557013	12921047	12929850	7373705	23176290	21849142	20776794	13161387	12232795	14512553	24253956	23923400	26941658	20827474
38	477	2.844	132.102	2S-Amino-3S-methylpentanoic acid	[M+H]+	NA	0.5	TRUE	2.93	132.102	C6H13NO2						annotated by user-defined text library	TRUE	TRUE	FALSE	NA	FALSE	FALSE	null	null	95.3	90.6	null	null	null	166.51	H21	132.10132:10288836 133.10467:667577 134.10803:0	56.96527:6492 58.06563:3339 60.04475:3106 67.51042:18636 69.07046:186089 70.07369:3125 72.93747:72184 73.04686:3186 76.51528:31965 79.01827:27697 85.52075:8943 86.09675:2144066 87.05551:9588 87.09946:58009 88.0046:89538 88.0228:53724 88.50626:2608 89.00195:45718 90.05519:356221 90.94765:35507 91.05795:9300 97.00935:32251 97.02838:7506 98.00739:17128 99.51268:24925 100.50958:14001 105.06943:2428 1…	119116	127004	109678	123745	97205	10091573	8996594	9064117	72143	79197	89778	73553	10288836	10965791	8172546
39	478	3.303	132.102	DL-Norleucine	[M+H]+	NA	0.417	TRUE	6.411	132.102	C6H13NO2	9475		L-alpha-amino acids	LRQKBLKVPFOOQJ-UHFFFAOYSA-N	CCCCC(C(=O)O)N	430	TRUE	TRUE	TRUE	NA	FALSE	FALSE	null	null	90.7	100	86.3	88.9	80	403.95	H7	132.10139:28681960 133.10474:2173019 134.1081:126821	53.1028:4857 69.06999:79355 72.93756:90724 76.51531:6389 79.01836:7155 85.04726:4920 86.09681:5719814 86.16275:4715 87.09714:11771 87.09945:141882 88.00389:10627 88.02176:34390 89.00198:6002 90.05527:330253 90.94772:21058 97.00945:29168 99.51171:7566 106.63742:4833 113.96396:63887 114.06536:10489 116.30341:4700 131.97266:10560 132.07632:264618 132.10065:189816	22005822	31357364	28681960	27005362	18785744	6805829	6674204	5364502	27940564	30053246	32188124	24253956	7955220	7555706	5426264
40	351	0.919	132.028	1-deoxy-1-(N6-lysino)-D-fructose	[M-H]-	NA	1	TRUE	0.916	132.028	C4H7NO4		C16433	Carboxylic acids and derivatives	CKLJMWTZIZZHCS-UHFFFAOYSA-N	NC(CC(O)=O)C(O)=O	annotated by user-defined text library	TRUE	TRUE	FALSE	NA	FALSE	FALSE	null	null	100	100	null	null	null	14210	neg_H24	132.02827:87503016 133.03162:4716670 134.03498:2752002	59.01192:64370 70.02779:17501 71.01189:1536472 72.00692:57243 72.99115:219163 87.00725:43213 88.0386:3161769 89.02225:195381 89.04201:86406 96.96785:24766 114.01724:160626 115.00163:3248805 116.00472:21282 132.0278:1195711	94159040	122972496	91299464	132997864	89552832	93308360	108278944	76175024	112460704	111323824	128231688	93622000	69234768	85871536	103365416
41	488	1.038	134.044	DL-Aspartic acid	[M+H]+	adduct linked to 1503_[2M+H]+; found in higher mz's MsMs_1490; found in higher mz's MsMs_1493	1	TRUE	null	134.045	C4H7NO4	424	C16433	Aspartic acid and derivatives	CKLJMWTZIZZHCS-UHFFFAOYSA-N	O=C(O)CC(N)C(=O)O	430	TRUE	TRUE	TRUE	NA	FALSE	FALSE	null	null	95.8	null	92	93.4	100	1374.79	H6	134.04428:29660904 135.04763:1471964 136.05099:492133	70.02929:227059 70.06543:9090 74.02412:4050392 74.17477:5043 75.02724:58053 87.05561:23725 88.02197:47514 88.03914:2758180 89.03705:8257 89.04222:57582 91.43667:4930 110.07066:32147 116.03384:442227 116.07062:8886 117.03727:9406 133.06065:8442 134.04428:276158 134.1165:35538	23865976	29660904	22618472	32252164	25267778	23646234	25876702	21058562	25841226	29714366	33421242	26032008	19017418	20665420	25991348
42	505	14.343	136.021	Benzothiazole	[M+H]+	NA	0.667	TRUE	null	136.022	C7H5NS	7222		Benzothiazoles	IOJUPLGTWVMSFF-UHFFFAOYSA-N	C1=CC=C2C(=C1)N=CS2	430	TRUE	TRUE	TRUE	NA	FALSE	FALSE	null	null	85.5	null	73.5	74.8	100	9.99	H46	136.02104:3698026 137.02439:240034 138.02775:192961	71.0291:1045 75.97976:964 79.05424:1059 81.06989:1080 91.05465:1388 94.06507:9328 95.04955:1322 95.06032:6243 107.08466:993 109.01039:953 114.03982:928 120.40062:878 135.11617:2042 136.02039:533522 136.061:37524 136.11069:4924	3518369	3540618	3365044	3787658	3478778	3753562	3498296	3608978	3533590	3270908	3086325	3626716	4054828	4089634	3864656
43	507	1.171	136.047	DL-Homocysteine	[M+H]+	found in higher mz's MsMs_728	0.917	TRUE	null	136.043	C4H9NO2S	778	C05330	Alpha amino acids	FFFHZYDWPBMWHY-UHFFFAOYSA-N	O=C(O)C(N)CCS	430	TRUE	TRUE	TRUE	NA	FALSE	FALSE	null	null	79	null	81.8	71.5	57.1	47.69	H5	136.04767:3956315 137.05102:0 138.05438:1384854	59.04951:4492 74.02412:8580 75.02727:5971 76.02827:1213 81.07001:3481 88.03916:4085 89.04265:6030 90.0172:2053 90.94775:3409 91.05417:10503 92.05906:6492 93.06264:13098 93.06945:24512 95.04881:2014 105.04507:1475 107.0491:2098 107.08587:3327 109.01056:1947 109.06455:3595 118.94195:1377 119.04906:2057 135.04341:5454 135.08479:13230 135.11636:1960 136.02058:376568 136.04765:12200 136.0612:50714 136…	3956315	3636560	3933191	5086210	4811842	8120522	7528558	7478866	5091741	3708708	3651096	5178209	6645210	9120047	8161037
44	509	1.562	136.061	Adenine	[M+H]+	found in higher mz's MsMs_6302; found in higher mz's MsMs_6176; found in higher mz's MsMs_2944; found in higher mz's MsMs_519; found in higher mz's MsMs_5935	1	TRUE	null	136.062	C5H5N5	190	C00147	6-aminopurines	GFFGJBXGBJISGV-UHFFFAOYSA-N	NC1=C2N=CN=C2NC=N1	430	TRUE	TRUE	TRUE	NA	FALSE	FALSE	null	null	86.6	null	76	76	100	507.21	H10	136.06113:54617892 137.06448:4283436 138.06784:2723577	72.0808:9359 74.02425:65234 75.02715:50134 76.02821:13188 88.03911:34769 89.04237:64458 93.07024:34997 94.04001:39442 110.03448:30611 117.95887:8184 119.03543:138649 136.02063:377383 136.06113:6565900	84284272	100243456	78366784	68768904	55771420	54617892	44762324	61594920	77299088	72197360	88541408	59187408	71119624	74940128	60656492
45	514	3.053	136.061	2'-Aminoacetophenone	[M+NH4]+	found in higher mz's MsMs_1051; found in higher mz's MsMs_1994; adduct linked to 327_[M+H]+	0.542	TRUE	3.129	136.075	C8H9NO			Benzene and substituted derivatives	GTDQGKWDWVUKTI-UHFFFAOYSA-N	CC(=O)C1=CC=CC=C1N	annotated by user-defined text library	TRUE	TRUE	FALSE	NA	FALSE	FALSE	null	null	99.9	99.8	null	null	null	50.79	H5	136.07509:6428268 137.07844:414217 138.0818:0	55.935:10657 59.0495:6541 67.05454:2064 72.93754:5607 74.95274:4232 76.93347:6988 79.05436:3551 81.07001:6353 88.02114:1788 89.93948:1959 90.94788:17816 91.05402:52961 93.0695:37231 94.94343:3956 95.04881:5283 95.08485:4336 105.04506:3315 107.04914:7186 107.08578:6947 107.94971:3780 109.01055:3704 109.06454:5254 109.10128:2259 117.95864:10552 118.06472:4062 118.94194:5716 119.03549:3457 119.049:3…	6428268	8645597	6702750	6371417	601142	6281719	5766150	14606320	6455665	8159067	5976530	4736250	697581	4788261	723107
46	389	2.842	135.029	Hypoxanthine	[M-H]-	NA	0.292	TRUE	2.891	135.029	C5H4N4O		C00262	Imidazopyrimidines	FDGQSTZJBFJUBT-UHFFFAOYSA-N	OC1=NC=NC2=C1NC=N2	annotated by user-defined text library	TRUE	TRUE	FALSE	NA	FALSE	FALSE	null	null	99.6	99.1	null	null	null	32.98	neg_H18	135.02937:1611266 136.03272:172529 137.03608:141169	65.01286:1165 75.00687:1421 92.02383:58439 93.02664:2002 98.73135:808 107.03418:1682 107.04888:1065 134.04486:11570 134.89235:5404 135.02916:118623	95641	112076	1252065	1117785	1213431	1669051	113480	96899	96190	1611266	1478764	1053341	1306914	126957	67483
47	445	0.931	140.01	O-Phosphoethanolamine	[M-H]-	found in higher mz's MsMs_1529; found in higher mz's MsMs_3914	1	TRUE	0.925	140.01	C2H8NO4P		C00346	Organic phosphoric acids and derivatives	SUHOOTKUPISOBE-UHFFFAOYSA-N	NCCOP(O)(O)=O	annotated by user-defined text library	TRUE	TRUE	FALSE	NA	FALSE	FALSE	null	null	100	100	null	null	null	1510.32	neg_H42	140.00989:19701818 141.01324:548403 142.0166:0	59.01192:11587 62.17576:1929 73.26159:1982 78.95734:2240303 79.9556:13990 89.69602:2175 90.11891:2102 94.97928:40805 96.9742:3892 113.9618:2289 138.96938:11993 140.01001:113983	24854092	30856498	24411222	25944030	21058660	25767558	24755928	21164488	26897640	26998614	21253322	25797120	20959302	23077720	21000482
48	623	1.294	144.101	Proline betaine	[M+H]+	found in higher mz's MsMs_628	0.917	TRUE	1.32	144.101	C7H13NO2		C10172	Carboxylic acids and derivatives	CMUNUTVVOOHQPW-LURJTMIESA-N	C[N+]1(C)CCC[C@H]1C([O-])=O	annotated by user-defined text library	TRUE	TRUE	FALSE	NA	FALSE	FALSE	null	null	100	100	null	null	null	41.7	H19	144.10146:3149844 145.10481:0 146.10817:24278050	55.01859:1957 55.0546:5032 56.96529:3643 57.07024:1544 58.06544:6977 60.08097:1129 69.03397:1119 70.06537:4333 71.04958:1116 75.02596:1192 83.04941:1105 83.08603:1826 84.04452:3874 84.08099:7366 84.95951:182604 85.02862:4372 85.06432:1282 87.04399:4744 97.06468:2217 97.07648:1639 97.10098:1213 98.05996:88862 99.04444:1702 99.06314:1806 102.96964:18758 103.03912:1271 104.07053:2145 105.00719:1108 …	1610586	2268640	1856966	2278601	1653123	681798	1579045	1859913	2653476	2518376	3149844	4371064	1834436	1589150	1447082
49	637	1.544	146.092	4-Guanidinobutyric acid	[M+H]+	NA	0.583	TRUE	null	146.092	C5H11N3O2	500	C01035	Gamma amino acids and derivatives	TUHVEAJXIMEOSA-UHFFFAOYSA-N	O=C(O)CCCNC(=N)N	430	TRUE	TRUE	TRUE	NA	FALSE	FALSE	null	null	86.5	null	79	83.6	75	183.02	H23	146.09175:7014608 147.0951:286586 148.09846:1609611	56.05:2726 60.05622:61758 60.08142:136822 69.03394:2836 84.04449:96826 85.02859:9721 86.06036:141093 86.0967:2944 87.04395:1902145 88.04762:45741 100.02386:8428 100.07606:4218 101.07089:9562 104.07043:69410 110.00813:9877 111.05501:27516 114.97186:29641 118.03415:4582 123.96358:4522 128.01888:29836 128.08214:50741 128.94977:45659 129.06485:19555 130.04974:112736 145.0975:2918 146.02858:3634 146.0…	6885250	7827558	8480485	7929250	7118926	6083009	4406486	5659650	7486522	8943341	9538074	6823982	5873477	6280798	7014608
50	638	1.708	146.092	4-Guanidinobutanoic acid	[M+H]+	NA	0.708	TRUE	1.745	146.092	C5H11N3O2		C01035	Carboxylic acids and derivatives	TUHVEAJXIMEOSA-UHFFFAOYSA-N	NC(N)=NCCCC(O)=O	annotated by user-defined text library	TRUE	TRUE	FALSE	NA	FALSE	FALSE	null	null	99.4	98.7	null	null	null	36.84	H6	146.0919:3258465 147.09525:105864 148.09861:628178	55.93483:5873 60.0563:22251 60.08106:38694 82.01414:4231 84.04458:123667 84.08113:3820 85.02864:13423 86.06043:61414 86.0968:1607 86.99248:4027 87.04405:619870 88.04764:14729 88.96777:1565 96.96054:1805 100.0243:8017 100.07523:4925 101.07114:13367 102.05532:5723 102.09053:1391 104.07066:32131 105.00319:5583 110.00821:9507 111.0553:9988 114.97086:38899 118.03439:8045 123.96333:8090 128.01898:29000…	840301	3258465	1684442	3559130	2517053	1975323	1112175	1727737	3218181	1410326	4439434	2760297	1829338	2311831	1973475
51	639	1.528	146.117	Acetylcholine	[M+H]+	NA	1	TRUE	1.633	146.117	C7H15NO2		C01996	Organonitrogen compounds	OIPILFWXSMYKGL-UHFFFAOYSA-N	CC(=O)OCC[N+](C)(C)C	annotated by user-defined text library	TRUE	TRUE	FALSE	NA	FALSE	FALSE	null	null	99.6	99.2	null	null	null	3524.13	H41	146.11684:11439995 147.12019:840484 148.12355:0	55.93486:10918 56.9654:7326 60.0447:9336 60.08139:61629 68.98229:3860 82.01395:10550 84.04449:18166 86.99308:11498 87.04394:811566 87.94432:4790 88.04758:17850 88.96845:2303 91.05383:1883 95.01265:3454 97.99088:1592 98.97526:1839 100.02382:24463 100.0751:1831 101.02464:1661 105.00294:14066 105.95541:8076 107.99638:1350 110.00814:20397 111.00853:2124 114.97178:62019 117.00111:2326 118.03407:20325 …	39032200	47936436	43835792	64063428	56720504	77323232	75710712	68930120	63962536	53956788	65040276	68213984	50385212	59490320	59332144
52	640	1.247	146.117	3-Dehydroxycarnitine	[M+H]+	NA	1	TRUE	1.334	146.117	C7H15NO2		C05543	Fatty Acyls	JHPNVNIEXXLNTR-UHFFFAOYSA-N	C[N+](C)(C)CCCC([O-])=O	annotated by user-defined text library	TRUE	TRUE	FALSE	NA	FALSE	FALSE	null	null	93.1	86.2	null	null	null	2353.74	H17	146.11694:58289988 147.12029:3870243 148.12365:0	56.05003:30843 58.06565:9656 58.16481:6941 60.08144:470671 70.80258:6873 78.12265:6689 79.49746:7091 84.04453:3677862 84.08108:10029 84.8408:7294 85.02863:37173 87.044:917263 88.0477:10897 99.58607:6622 101.07098:324851 102.05517:148280 110.00818:10283 112.56667:6935 114.9707:10551 123.96364:7643 128.01892:13697 128.94987:10112 130.0498:3890612 145.98514:13291 146.11736:1625182	50104972	50195888	49299192	49390732	40804100	30614910	33685236	38302284	58289988	40150864	32657632	46268220	36872724	42624452	35410244
53	641	0.864	146.165	Spermidine	[M+H]+	similar chromatogram in higher mz_812	0.333	TRUE	null	146.165	C7H19N3	1102	C00315	Dialkylamines	ATHGHQPFGPMSJY-UHFFFAOYSA-N	NCCCCNCCCN	430	TRUE	TRUE	TRUE	NA	FALSE	FALSE	null	null	85.5	null	64.6	88.2	100	692.18	H7	146.16473:19351900 147.16808:1595486 148.17144:0	55.93483:4080 58.06567:23634 64.92762:2188 68.98237:3544 72.08138:433017 73.08422:11113 75.09197:46487 82.01405:7709 84.08107:11565 84.95956:1405 86.95631:1980 86.99304:7672 87.94442:3151 88.96856:1378 91.05393:1269 100.02383:17331 105.00315:12728 105.95456:3825 110.00822:17409 111.00976:1646 112.1116:119629 113.11469:5698 114.97073:26474 118.03429:16217 123.9636:28018 128.01895:68625 128.95004:3…	1018119	12682768	19351900	3060311	3411995	2587206	16556570	1814868	1772146	1129957	7428224	683556	1247773	1405769	1170077
54	656	1.051	147.076	D-Glutamine	[M+H]+	adduct linked to 900_[M+Na]+; adduct linked to 2307_[2M+H]+	1	TRUE	1.057	147.076	C5H10N2O3		C00819	Carboxylic acids and derivatives	ZDXPYRJPNDTMRX-GSVOUGTGSA-N	N[C@H](CCC(N)=O)C(O)=O	annotated by user-defined text library	TRUE	TRUE	FALSE	NA	FALSE	FALSE	null	null	100	100	null	null	null	7436.89	H48	147.07593:178145760 148.07928:11473558 149.08264:21311496	56.05008:402545 84.04446:26972020 85.02868:389776 85.0479:179389 101.07079:568347 102.05515:8014662 130.0497:13769135 131.03285:130314 131.05287:267768 147.07504:512116	193585536	205612272	163660256	249213792	176455792	199601792	153439808	170150800	215058080	206140048	190217856	256747632	208829760	220674464	154658272
55	657	1.18	147.076	DL-Glutamine	[M+H]+	adduct linked to 2563_[2M+Na]+	0.25	TRUE	null	147.076	C5H10N2O3	738	C00303	Alpha amino acids	ZDXPYRJPNDTMRX-UHFFFAOYSA-N	NC(CCC(O)=N)C(O)=O	430	TRUE	TRUE	TRUE	NA	FALSE	FALSE	null	null	87.7	null	75.9	80.9	100	2944.55	H46	147.07594:44321036 148.07929:2510714 149.08265:10793743	56.05002:180194 60.08145:202569 84.04446:10854078 85.0285:152613 87.04395:307070 101.07098:182093 102.05515:3486160 128.9498:37390 130.04971:4981910 131.03285:65916 131.05278:85288 146.11734:486892 147.07509:148946 147.12082:38316	193585536	146494256	152397104	249213792	176455792	55553420	153439808	56501440	215058080	206140048	148009424	256747632	208829760	69343816	154658272
56	659	0.917	147.112	2,6-diaminohexanoic acid	[M+H]+	NA	1	TRUE	0.923	147.112	C6H14N2O2			Carboxylic acids and derivatives	KDXKERNSBIXSRK-UHFFFAOYSA-N	NCCCCC(N)C(O)=O	annotated by user-defined text library	TRUE	TRUE	FALSE	NA	FALSE	FALSE	null	null	100	100	null	null	null	623.27	H24	147.11234:12491697 148.11569:912582 149.11905:131348	56.04999:13232 68.9823:52225 69.98306:19644 70.98007:15257 72.08132:120650 73.08416:5363 75.09191:10067 78.99761:4297 82.01402:90967 83.01457:34224 84.01164:28852 84.08102:2100124 84.95931:15495 85.0843:58413 86.99305:95561 87.99348:38659 88.95251:89035 88.9908:28373 97.00751:10105 100.02383:137648 101.02526:53381 101.10751:10084 102.02197:45215 102.09138:9973 105.00304:55351 106.00391:22773 107.…	13676846	16151586	16030377	14412815	13590653	14237340	16278614	14013952	12457961	15407560	15204424	13620597	13085986	12738567	12500941
57	663	1.078	148.06	DL-Glutamate	[M+H]+	adduct linked to 913_[M+Na]+; adduct linked to 2322_[2M+H]+	1	TRUE	1.091	148.06	C5H9NO4			Carboxylic acids and derivatives	WHUUTDBJXJRKMK-UHFFFAOYSA-N	NC(CCC(O)=O)C(O)=O	annotated by user-defined text library	TRUE	TRUE	FALSE	NA	FALSE	FALSE	null	null	100	100	null	null	null	18653.2	H5	148.05969:493877952 149.06304:33778180 150.0664:4949983	56.05006:1163152 84.0446:52928556 84.08116:212380 85.02866:926129 85.04206:160306 85.04794:1975170 101.07094:820235 102.05436:16914152 103.05795:589868 130.04993:23378166 131.03316:303424 131.05319:1519480 147.07529:716197 148.00331:180947 148.05975:4350404	493877952	489504960	428082688	576705344	465359264	444637024	400868512	407859744	490999584	457247456	382010272	485530720	397242912	406883104	444068544
58	664	1.643	148.06	Glutamic acid	[M+H]+	NA	0.167	TRUE	null	148.06	C5H9NO4	33032	C00025	Glutamic acid and derivatives	WHUUTDBJXJRKMK-VKHMYHEASA-N	N[C@@H](CCC(O)=O)C(O)=O	430	TRUE	TRUE	TRUE	NA	FALSE	FALSE	null	null	86.6	null	64.7	93	100	54.29	H7	148.05965:3820145 149.063:148254 150.06636:11472585	56.04996:8634 65.0389:2241 71.92957:2456 72.93751:1862 74.00603:80469 74.02412:134576 75.02724:1687 78.9977:1563 84.04456:641721 84.08112:4838 84.95956:4073 85.02869:13052 85.04205:2444 85.04794:23696 87.04402:8287 88.03912:1463 88.0476:14166 88.95263:3783 89.94027:16414 97.00755:11142 101.07085:8264 102.0006:33058 102.05527:194131 102.09149:4667 103.05804:3955 107.95071:23681 114.97076:5711 120.…	2556201	3852689	3820145	4277145	2760042	3803596	4564134	3191473	2976869	2898234	3132998	3151591	3226578	3974589	4402932
59	667	2.968	148.06	DL-Glutamic acid	[M+H]+	found in higher mz's MsMs_2429	0.583	TRUE	null	148.06	C5H9NO4	611	C00302	Glutamic acid and derivatives	WHUUTDBJXJRKMK-UHFFFAOYSA-N	O=C(O)CCC(N)C(=O)O	430	TRUE	TRUE	TRUE	NA	FALSE	FALSE	null	null	94.6	null	86	96.9	100	518.16	H19	148.05995:33447808 149.0633:1793898 150.06666:198043	56.05005:61539 72.93746:6725 78.99699:6107 84.04448:2714060 84.96024:6171 85.02857:46652 85.04275:7960 85.04774:71004 88.95258:8340 89.94018:216129 102.01321:7410 102.05518:1031544 103.05798:21711 107.95051:72683 112.95513:37114 114.97186:10884 119.04893:8113 121.02836:10537 125.96143:16200 128.94987:11029 130.00763:12212 130.04976:904901 130.96599:251706 131.03293:10767 131.05284:30040 148.05956…	10635825	17978696	13785681	18295034	7164988	2740259	3518714	2360892	13038288	17110082	33447808	16620523	3666402	3638928	2220372
60	683	4.936	149.023	Phthalic anhydride	[M+H]+	NA	0.167	TRUE	null	149.023	C8H4O3	6811		Phthalic anhydrides	LGRFSURHDFAFJT-UHFFFAOYSA-N	O=C1OC(=O)C2=CC=CC=C12	430	TRUE	TRUE	TRUE	NA	FALSE	FALSE	null	null	70.6	null	29.7	73.4	100	1.4	H22	149.02283:2220977 150.02618:182877 151.02954:1129253	65.03885:4037 71.92963:10628 72.93745:6162 78.99697:2067 79.05437:17450 84.0445:16034 89.94021:60955 90.94764:6161 91.05385:1338 93.07027:7139 97.00789:9832 102.05544:7370 103.05402:43718 105.96274:3539 107.049:24772 107.08469:1266 107.9507:66887 108.05283:1520 108.95:1081 112.95502:4582 113.96365:5144 120.02315:4195 121.02834:21700 121.03844:4123 121.06496:4115 121.10034:1424 125.96005:48939 130…	3129871	3068718	2927388	2920998	2820430	2625464	2551872	2462496	2561387	2339398	2431176	2398570	2323386	2220977	2147634
61	686	14.037	149.023	Phthalic anhydride	[M+H]+	found in higher mz's MsMs_2152; found in higher mz's MsMs_2141; found in higher mz's MsMs_1169; found in higher mz's MsMs_1343	1	TRUE	14.026	149.023	C8H4O3						annotated by user-defined text library	TRUE	TRUE	FALSE	NA	FALSE	FALSE	null	null	100	100	null	null	null	420.97	H12	149.02283:65587504 150.02618:5758128 151.02954:231807	65.03885:21838 93.03362:6910 93.84312:3081 111.04411:3020 121.02839:151732 121.03849:28081 122.03091:5249 149.02292:1050075	62375832	62692824	79667472	49825900	66180308	53185992	62107576	65587504	54716008	60966316	69046088	51073700	55562736	50964592	59416532
62	693	1.532	150.058	DL-Methionine	[M+H]+	NA	0.417	TRUE	null	150.058	C5H11NO2S	876	C01733	Methionine and derivatives	FFEARJCKVFRZRR-UHFFFAOYSA-N	O=C(O)C(N)CCSC	430	TRUE	TRUE	TRUE	NA	FALSE	FALSE	null	null	96.3	null	90.7	97.4	100	175.8	H22	150.05777:10385496 151.06112:672310 152.06448:6097826	56.05:631284 57.05346:7820 61.01115:216393 74.02402:39175 74.06027:48357 75.02717:6500 84.04446:26788 85.02857:19730 85.04784:13696 87.02618:60965 89.94017:3548 94.06503:3492 102.05512:216762 103.05894:7565 104.05231:868341 105.00001:3490 105.03678:11320 105.0563:15697 107.95063:6356 113.96364:3129 121.02832:10123 122.06025:7324 128.01888:4051 130.96605:5927 131.05281:2894 133.03127:575778 134.03…	27828	25442	21992	18845	8251450	4579067	5756486	3651211	12438	16272	10832	11639846	5491179	10385496	3802294
63	694	1.757	150.058	Racemethionine	[M+H]+	NA	1	TRUE	1.791	150.058	C5H11NO2S		C01733	Carboxylic acids and derivatives	FFEARJCKVFRZRR-UHFFFAOYSA-N	CSCCC(N)C(O)=O	annotated by user-defined text library	TRUE	TRUE	FALSE	NA	FALSE	FALSE	null	null	100	100	null	null	null	425.65	H48	150.05769:6867488 151.06104:582648 152.0644:805818	56.05001:254354 57.03382:1948 57.05344:4018 61.01116:87737 65.03932:1338 71.92949:6545 72.93734:8488 74.02402:9671 74.06025:18607 76.00174:1917 82.01402:1330 84.04444:10168 84.95945:1725 85.02845:7704 85.0479:2321 87.0262:27081 89.9401:27443 90.94733:10980 91.05463:2113 93.06929:1861 94.065:1380 100.02478:5351 102.05514:94241 103.05791:1432 104.05235:374598 105.00099:2000 105.03672:4361 105.05612…	22838878	32821028	23841834	27442274	15731868	9506146	10150238	8389058	16732884	23306922	33906464	23005492	11607340	18752050	11101393
64	709	1.563	152.056	Guanine	[M+H]+	found in higher mz's MsMs_3111; found in higher mz's MsMs_6302	1	TRUE	null	152.057	C5H5N5O	135398634	C00242	Purines and purine derivatives	UYTPUPDQBNUYGX-UHFFFAOYSA-N	N=C1N=C(O)C=2N=CNC2N1	430	TRUE	TRUE	TRUE	NA	FALSE	FALSE	null	null	87.5	null	79.4	74.9	100	234.15	H42	152.05624:6190250 153.05959:387251 154.06295:0	56.05013:20957 57.05305:5259 61.01074:1551 62.01411:1553 63.00686:5992 74.0241:8840 79.05492:1099 81.0699:4310 83.04939:1744 88.03912:7760 89.02181:1203 93.07018:3806 95.08561:3862 97.99089:3620 99.51161:1262 102.0552:6193 103.05795:3499 104.05238:5230 105.0564:11361 105.06944:1340 106.04871:20477 107.08572:4099 107.95063:1491 109.05036:1851 109.06441:1479 109.10114:1449 110.03441:11226 111.04404…	37469648	6938015	6858102	5634091	6386436	6840758	6978897	6893212	6022540	6650626	5902179	5750368	5788618	7407836	6450461
65	710	4.114	152.056	2-Hydroxyadenine	[M+H]+	ion correlated with 2019; found in higher mz's MsMs_2200	0.625	TRUE	4.238	152.056	C5H5N5O			Imidazopyrimidines	DRAVOWXCEBXPTN-UHFFFAOYSA-N	NC1=NC(O)=NC2=C1NC=N2	annotated by user-defined text library	TRUE	TRUE	FALSE	NA	FALSE	FALSE	null	null	95.3	90.7	null	null	null	97.94	H17	152.05627:4593054 153.05962:618886 154.06298:0	67.05449:1348 74.93791:1114 76.51527:2086 79.01832:3787 81.06995:3500 82.01338:1174 83.04942:1448 86.99242:1126 88.00479:11043 88.0235:10704 89.00195:1728 90.50673:1101 93.06937:4509 95.08566:1717 97.00961:7211 97.02843:1246 97.99186:1855 98.00751:1553 99.51173:23464 100.01347:1805 100.02391:5638 100.50954:5051 105.00313:1040 105.06949:1668 107.08578:4016 107.96026:1462 108.51669:1986 109.06446:2…	3837198	4861980	3917172	2788835	2889099	658892	812588	776932	4593054	4269342	4173247	2214210	1526493	989172	510031
66	715	2.572	153.04	Oxypurinol	[M+H]+	NA	0.583	TRUE	null	153.041	C5H4N4O2	135398752	C07599	Xanthines	HXNFUBHNUDHIGC-UHFFFAOYSA-N	OC1=NC(=O)N=C2NNC=C12	430	TRUE	TRUE	TRUE	NA	FALSE	FALSE	null	null	72.7	null	40.6	77.5	77.8	27.35	H6	153.04005:2804212 154.0434:185735 155.04676:0	55.93495:41001 57.07029:1700 59.0495:1821 67.05453:2294 69.0705:3735 72.93763:6516 72.96117:1953 73.94508:6350 74.95274:2227 79.05435:5123 81.07:1632 83.04961:7309 89.93947:5402 90.94775:17013 90.9716:6554 91.95549:5760 93.06974:8901 95.08572:1902 97.00751:6699 97.06477:5360 97.99101:1838 105.93492:4495 106.99133:4508 107.04907:4191 107.08588:11647 107.94971:29793 108.95766:2056 109.10127:4810 11…	1712281	2804212	1655890	1693175	1636814	561169	571427	560310	2037158	2925118	3159355	1793127	968246	429662	415780
67	728	1.174	154.058	3-Hydroxyanthranilic acid	[M+H]+	adduct linked to 469_[M+H]+	1	TRUE	2.022	154.05	C7H7NO3	86	C00632	Hydroxybenzoic acid derivatives	WJXSWCUQABXPFS-UHFFFAOYSA-N	c1cc(c(c(c1)O)N)C(=O)O	430	TRUE	TRUE	TRUE	NA	FALSE	FALSE	null	null	76.2	100	76.6	79.6	80	171.18	H7	154.05795:5236451 155.0613:0 156.06466:555713	65.13005:969 67.05453:1310 72.93753:4333 83.04948:1280 90.94773:4155 95.08572:1058 97.06477:907 98.98379:5715 107.08585:1601 108.01141:1620 109.10126:1973 112.03626:4463 113.96375:14691 114.06538:3302 125.09586:3832 126.0219:4464 131.97412:1807 135.11633:934 135.94385:3823 136.04765:414737 137.05171:9474 153.08998:4234 153.12592:1607 153.95595:1728 154.05771:19403 154.12094:1183	5219333	5005830	5236451	6919015	6162380	10845155	9439844	9990766	7015964	4727244	4861136	6986400	7654970	10839114	9029074
68	757	1.032	156.076	L-Histidine	[M+H]+	found in higher mz's MsMs_1695; found in higher mz's MsMs_1549; adduct linked to 1020_[M+Na]+	1	TRUE	1.04	156.076	C6H9N3O2		C00135	Carboxylic acids and derivatives	HNDVDQJCIGZPNO-YFKPBYRVSA-N	N[C@@H](CC1=CN=CN1)C(O)=O	annotated by user-defined text library	TRUE	TRUE	FALSE	NA	FALSE	FALSE	null	null	100	100	null	null	null	514.1	H19	156.07635:33471342 157.0797:2705946 158.08306:220421	56.05001:2222 68.05018:1968 74.0241:21270 81.045:5799 82.05282:10291 83.06012:52313 88.03984:2201 93.0448:26097 95.06013:134465 96.06393:5069 110.0706:2271363 111.05515:7098 111.07178:24124 111.074:67019 113.9625:2501 115.96384:3548 130.06245:2616 138.06529:2577 139.04906:2193 156.0405:26161 156.07555:602053	30012586	37220532	24207458	28313484	21329620	28429170	27565270	26553642	32806442	28046072	33471342	36563372	23422640	28971120	23993080
69	778	4.713	158.081	1-Acetylproline	[M+H]+	NA	1	TRUE	2.46	158.082	C7H11NO3	322640		Amino acids	GNMSLDIYJOSUSW-UHFFFAOYSA-N	O=C(O)C1N(C(=O)C)CCC1	430	TRUE	TRUE	TRUE	NA	FALSE	FALSE	null	null	72.1	100	27.1	84.9	100	61.15	H6	158.08035:5851399 159.0837:484004 160.08706:1641594	55.93497:75960 56.96534:2247 57.07028:7505 67.05453:1667 69.03359:22543 69.06995:8135 71.04964:1636 72.04498:41776 72.93753:6973 73.94508:7839 74.93797:1551 76.93345:6479 78.99706:1713 84.08128:26799 87.04417:76853 88.03915:5789 88.96857:7693 89.93947:4499 90.94775:18480 91.95548:1785 94.06518:16543 94.94342:2143 96.96055:6525 96.97135:9584 97.00765:2084 97.06477:1676 97.991:2151 102.09159:22851 …	6738312	5851399	5155330	5362668	7733992	6254667	2701391	5696996	6795949	8945033	1273831	3694041	5862694	3224542	3531668
70	780	11.88	158.153	3,6,7-Trihydroxycholan-24-oic acid	[M+H]+	NA	1	TRUE	null	158.154	C24H40O5	495539		Hydroxy bile acids, alcohols and derivatives	DKPMWHFRUGMUKF-UHFFFAOYSA-N	O=C(O)CCC(C)C1CCC2C3C(O)C(O)C4CC(O)CCC4(C)C3CCC12C	430	TRUE	TRUE	TRUE	NA	FALSE	FALSE	null	null	78.2	null	72.2	72.7	42.9	38.74	H18	158.15324:3150434 159.15659:296545 160.15995:0	55.9348:822 57.07025:9505 70.89591:811 72.04482:2023 78.36224:922 79.28412:787 88.03909:2069 90.98717:809 95.08565:1299 102.09148:42996 105.07255:1929 106.07665:1192 107.07001:5987 112.07556:1589 116.07054:966 116.10613:5719 117.95884:5121 121.99255:1015 127.38115:978 128.94989:1128 135.10135:1081 135.94525:886 135.97081:1056 158.09576:32508 158.15245:166254	3327020	3264229	3084734	3027236	3264080	3043376	3363747	3133074	3051595	3150434	3095132	3113450	3131188	3077612	3058234
71	805	4.55	160.075	N-Hydroxy-1-aminonaphthalene	[M+H]+	adduct linked to 1006_[M+NH4]+	1	TRUE	4.596	160.075	C10H9NO		C14789	Naphthalenes	CWFINLADSFPMHF-UHFFFAOYSA-N	ONC1=CC=CC2=CC=CC=C12	annotated by user-defined text library	TRUE	TRUE	FALSE	NA	FALSE	FALSE	null	null	99.9	99.9	null	null	null	82.99	H6	160.07498:4781647 161.07833:423465 162.08169:27756	55.93486:17984 56.94253:12759 72.93748:18311 74.95335:1542 90.94762:15508 91.05394:1507 96.96055:1506 97.9689:36877 101.05945:2060 105.06956:4688 107.95076:1363 108.95766:1606 112.96652:1724 113.96378:219177 114.97079:15268 115.05385:5113 115.97936:6379 117.0565:2235 117.06971:1393 117.95893:6317 118.94209:6729 119.086:3984 119.95596:4609 120.02328:1984 125.9602:2138 128.94998:16343 129.95293:168…	2412056	4781647	3562072	4736288	2363836	2311165	2039798	2427986	4316658	3144898	5497237	3444106	2589002	2170799	1735573
72	809	1.795	160.132	delta-Valerobetaine	[M+H]+	NA	0.25	TRUE	6.01	160.133	C8H17NO2	14274897		NA	CDLVFVFTRQPQFU-UHFFFAOYSA-N	C[N+](C)(C)CCCCC(=O)[O-]	430	TRUE	TRUE	TRUE	NA	FALSE	FALSE	null	null	88.4	99.9	81.5	88.6	75	1219.02	H45	160.13243:11988675 161.13578:1093861 162.13914:0	55.05466:51965 55.93476:3952 56.94284:11604 58.0652:3964 59.04948:12463 60.04474:12179 60.08105:197038 61.04826:2602 61.08447:3016 70.0292:8807 71.03194:3183 72.08132:4120 72.93743:10984 83.04943:35582 88.03913:54637 89.03998:4063 89.04237:40503 90.04395:25031 90.94762:7032 97.96886:54246 99.00794:2102 100.01056:4397 101.01212:2363 101.0594:330120 102.06302:7057 113.96368:173991 114.05483:3523 11…	11902439	17107086	6475100	13503449	6271008	8700483	14642915	5278155	16337351	13525909	19746248	15256130	6946614	11250110	5152476
73	811	1.559	160.133	DL-2-Aminooctanoic acid	[M+H]+	NA	1	TRUE	1.677	160.132	C8H17NO2			Carboxylic acids and derivatives	AKVBCGQVQXPRLD-UHFFFAOYSA-N	CCCCCCC(N)C(O)=O	annotated by user-defined text library	TRUE	TRUE	FALSE	NA	FALSE	FALSE	null	null	96.7	93.4	null	null	null	11376	H41	160.13245:57991580 161.1358:6032168 162.13916:256298	55.05492:124205 55.93475:2688 56.94285:28246 58.06267:3252 58.06561:15830 59.04971:25030 59.07351:3228 60.08137:598100 61.08445:9195 72.93732:29867 74.95322:5785 83.04933:100657 90.94763:19147 97.96883:71968 101.05929:900884 102.06273:24798 105.06939:2311 113.96358:369833 114.96476:7825 115.97917:10501 118.94173:6954 119.08458:2809 128.94977:2116 131.97389:97535 133.09976:2628 135.94513:2045 136.…	154824688	165850784	115655480	161537872	93625456	147475456	262339504	120576136	183532096	149956608	211904704	197245984	122315000	175310560	101942392
74	819	0.914	161.128	(3S)-3,7-Diaminoheptanoic acid	[M+H]+	adduct linked to 1088_[M+Na]+; similar chromatogram in higher mz_1756; similar chromatogram in higher mz_963	1	TRUE	null	161.128	C7H16N2O2	2761529		Beta amino acids and derivatives	PJDINCOFOROBQW-LURJTMIESA-N	NCCCC[C@H](N)CC(O)=O	430	TRUE	TRUE	TRUE	NA	FALSE	FALSE	null	null	71.6	null	27	81.8	100	53.84	H20	161.12784:3130219 162.13119:281720 163.13455:418576	55.05498:1005 56.96529:1250 72.0808:467184 73.08425:9365 84.08107:112249 84.95954:249552 85.0844:1168 91.05386:2401 97.0284:2200 97.99125:6984 99.96887:1493 102.9698:31907 105.06945:2400 111.04406:1463 113.96391:8464 114.96483:6179 116.00057:4122 116.97134:16645 117.97959:55712 119.08493:6961 119.95584:1694 120.02316:1379 120.03188:2001 120.9804:7887 121.00687:1140 125.98571:24707 126.09023:1884 …	3697003	3845136	3343114	3462152	3138674	3627294	3532372	3595410	3002236	2980116	4081873	3130219	2863366	3366420	2868376
75	840	1.233	162.075	2-(Methylamino)pentanedioic acid	[M+H]+	NA	0.292	TRUE	null	162.076	C6H11NO4	268779		Glutamic acid and derivatives	XLBVNMSMFQMKEY-UHFFFAOYSA-N	O=C(O)CCC(NC)C(=O)O	430	TRUE	TRUE	TRUE	NA	FALSE	FALSE	null	null	72	null	49.9	56.7	85.7	201.24	H18	162.07523:7438367 163.07858:0 164.08194:0	55.0182:13325 58.06565:26156 60.08109:686911 70.06537:11019 84.95968:73386 85.02869:131751 98.06004:751467 99.06314:27286 102.09148:204395 103.03916:842468 104.04234:6855 116.07059:417657 116.97116:9424 117.97948:24844 123.07957:8333 135.07899:11890 144.06546:314708 145.06772:7200 161.09395:11035 162.07648:105393 162.11102:5308860	5949430	8918601	6337797	6389212	3285154	4066286	4254542	3750545	6166404	7438367	5000404	6028376	3603718	4024789	2503854
76	841	1.118	162.112	Carnitine	[M+H]+	NA	1	TRUE	null	162.113	C7H15NO3	288		Carnitines	PHIQHXFUZVPYII-UHFFFAOYSA-N	O=C([O-])CC(O)C[N+](C)(C)C	430	TRUE	TRUE	TRUE	NA	FALSE	FALSE	null	null	96.4	null	93.7	93.7	100	8001.08	H10	162.11195:140287456 163.1153:12629496 164.11866:717790	57.03388:4703 58.06567:23911 59.07357:7357 60.08146:628500 61.08451:4846 72.08083:40893 84.08109:6136 84.95952:40809 85.02865:122270 86.73904:3948 102.09144:183432 103.03916:755814 104.04237:6699 105.0695:5077 117.97952:6168 120.06437:5333 121.06503:4013 123.07961:4874 144.10155:8122 159.13029:3908 161.09593:6796 162.1111:4892638	176062464	158229568	164261504	256911856	163844624	140287456	141694656	131880056	198309040	157022576	163705248	196702832	158813504	167496400	164811264
77	842	1.26	162.112	L-Carnitine	[M+H]+	NA	0.75	TRUE	1.201	162.112	C7H15NO3		C00318	Organonitrogen compounds	PHIQHXFUZVPYII-ZCFIWIBFSA-N	C[N+](C)(C)C[C@H](O)CC([O-])=O	annotated by user-defined text library	TRUE	TRUE	FALSE	NA	FALSE	FALSE	null	null	99.8	99.6	null	null	null	2443.56	H23	162.11186:63441356 163.11521:5247400 164.11857:0	58.06563:36649 60.08108:765176 84.95969:75501 85.0286:153513 98.05999:283578 102.09151:238858 103.03916:988111 116.07053:159889 117.97945:12472 144.06543:138374 162.08354:34305 162.11098:6252591	51574712	57863692	54920788	72929928	45938920	55512144	69327376	52237180	60122916	51515036	63583768	51447756	63031712	66334304	63441356
78	847	13.827	163.075	Safrole	[M+H]+	found in higher mz's MsMs_3064; found in higher mz's MsMs_2894	1	TRUE	13.843	163.075	C10H10O2		C10490	Benzodioxoles	ZMQAAUBTXCXRIC-UHFFFAOYSA-N	C=CCC1=CC2=C(OCO2)C=C1	annotated by user-defined text library	TRUE	TRUE	FALSE	NA	FALSE	FALSE	null	null	100	100	null	null	null	214.23	H22	163.07481:22684768 164.07816:2991079 165.08152:69178	51.0233:4499 77.03907:9775 91.05384:10878 92.40444:8968 95.04869:14029 105.03368:1724393 106.03624:64602 121.06496:4575 123.05494:2494 132.92232:2251 135.07895:3057 163.03691:12377 163.07443:618978 163.11115:17817	17941692	17791408	16493392	17513418	19712910	18288654	18685632	16636885	20341238	12855170	14789944	18589282	20455828	22684768	22671996
79	867	3.045	165.054	(E)-3-(4-Hydroxyphenyl)acrylic acid	[M+H]+	found in higher mz's MsMs_1051	0.583	TRUE	null	165.055	C9H8O3	322		Hydroxycinnamic acids	NGSWKAQJJWESNS-UHFFFAOYSA-N	O=C(O)C=CC1=CC=C(O)C=C1	430	TRUE	TRUE	TRUE	NA	FALSE	FALSE	null	null	75.3	null	31.5	92.1	100	180.09	H6	165.05417:9076128 166.05752:763668 167.06088:174349	77.03915:1511 79.05435:1533 81.07:1856 88.95265:5440 91.05397:23322 93.06956:9604 95.04885:80667 95.08572:2097 100.02493:1211 103.05408:14556 105.04402:4755 105.06956:1613 106.07259:1483 109.0643:8621 109.10103:8747 118.03429:2271 118.96654:3968 119.04902:174144 119.97475:14456 120.05196:4377 120.08066:2515 121.06381:24484 121.97219:2580 122.06807:5018 123.04343:598305 124.04748:17437 124.08294:2…	6727536	9076128	6860458	6618537	4471410	1254608	908199	948920	6701692	8576722	6102178	4788458	1205055	1054874	696133
80	871	1.716	166.052	Methionine sulfoxide	[M+H]+	NA	0.583	TRUE	null	166.053	C5H11NO3S	847		Alpha amino acids	QEFRNWWLZKMPFJ-UHFFFAOYSA-N	O=C(O)C(N)CCS(=O)C	430	TRUE	TRUE	TRUE	NA	FALSE	FALSE	null	null	96.7	null	91.1	99	100	64.04	H43	166.05247:5712365 167.05582:587553 168.05918:217642	56.05:114586 74.02402:523735 74.06037:8855 75.02652:127585 80.04951:1234 84.04449:3891 84.96017:26426 88.95254:2330 93.06931:1616 95.0856:1595 102.05516:89546 102.96968:1564 103.05794:1848 109.10114:1376 120.04807:1943 120.08031:7457 121.06494:5542 121.97205:1475 131.01581:2045 134.06033:3705 137.0584:3964 137.09645:2324 139.09726:1678 148.01631:7338 148.97595:7782 149.02641:86296 149.04527:9273 …	1220726	2136294	2396090	3381815	2453016	2788059	1672245	1875173	3866500	2613282	3554552	1450818	1967467	2381191	2915342
81	872	1.1	166.053	Methionine sulfoxide	[M+H]+	adduct linked to 1146_[M+Na]+	1	TRUE	1.121	166.053	C5H11NO3S			Carboxylic acids and derivatives	QEFRNWWLZKMPFJ-UHFFFAOYSA-N	CS(=O)CCC(N)C(O)=O	annotated by user-defined text library	TRUE	TRUE	FALSE	NA	FALSE	FALSE	null	null	99.9	99.8	null	null	null	58.33	H6	166.05267:3024391 167.05602:0 168.05938:0	56.05008:61986 74.02413:300897 74.06041:4796 75.02663:69497 84.04466:9196 84.95945:8484 95.04968:1413 102.05436:58303 108.01146:11253 109.10127:1285 120.08067:5511 126.02184:84911 130.0502:7484 137.05858:1641 137.09511:1184 148.00345:35628 148.05972:6445 149.02654:51086 149.04373:1926 156.47586:1070 165.08997:2078 165.12015:4228 166.02943:3619 166.05174:52085 166.12077:1628	4671572	3024391	3091049	1804686	5371119	1518647	693168	1715758	1137477	7331300	1672609	834609	2805870	1902016	1219431
82	875	4.937	166.086	L-Phenylalanine	[M+H]+	NA	1	TRUE	4.898	166.085	C9H11NO2		C00079	Carboxylic acids and derivatives	COLNVLDHVKWLRT-QMMMGPOBSA-N	N[C@@H](CC1=CC=CC=C1)C(O)=O	annotated by user-defined text library	TRUE	TRUE	FALSE	NA	FALSE	FALSE	null	null	100	100	null	null	null	1406.37	H22	166.08551:53678804 167.08886:5479438 168.09222:281128	79.05426:6199 84.96014:364864 91.05466:8521 93.07018:9369 102.97068:18190 103.05389:110520 107.04893:68943 120.08051:5328535 121.08397:198055 125.98553:24808 131.04855:191889 132.05165:6654 143.99652:8212 148.01854:25968 148.97627:9505 149.0592:93277 166.02924:8442 166.08598:249705	40653380	62047440	47363588	51566048	36418244	41673976	42789964	40721356	53860476	59115464	58164584	47376544	42726972	53678804	36139236
83	915	13.099	170.095	Diphenylamine	[M+H]+	found in higher mz's MsMs_917	1	TRUE	13.072	170.096	C12H11N		C11016	Benzene and substituted derivatives	DMBHHRLKUKUOEG-UHFFFAOYSA-N	N(C1=CC=CC=C1)C1=CC=CC=C1	annotated by user-defined text library	TRUE	TRUE	FALSE	NA	FALSE	FALSE	null	null	100	100	null	null	null	37.4	H5	170.09555:3371889 171.0989:412808 172.10226:0	55.05465:1187 57.07029:2087 59.0495:1276 69.07011:12853 71.08601:2034 72.0443:2065 73.06532:1739 83.08539:4207 84.04468:19175 89.07143:9630 92.04935:18365 93.05739:17485 95.08573:988 107.08481:1070 111.11653:18369 114.9708:3721 128.10701:4450 128.95:6359 129.12666:12738 130.04999:32728 130.06401:1073 146.96039:4762 153.09:1020 169.08815:1116 170.09567:422325	3371889	3409788	3234468	3435954	3330906	3545111	2867026	3267252	3167657	2386806	3122568	3003341	3079219	2861195	2901986
84	980	1.408	175.107	N-Acetylornithine	[M+H]+	NA	0.417	FALSE	1.416	175.107	C7H14N2O3		C00437	Carboxylic acids and derivatives	JRLGPAXAGHMNOL-LURJTMIESA-N	CC(=O)N[C@@H](CCCN)C(O)=O	annotated by user-defined text library	TRUE	TRUE	FALSE	NA	FALSE	FALSE	null	null	98.8	97.7	null	null	null	38.63	H20	175.10689:1367879 176.11024:118344 177.1136:0	NA	953271	1263964	1264140	1176961	991676	265268	1110330	860160	1271008	1224632	1702274	1367879	911658	249250	793908
85	981	1.022	175.118	L-Arginine	[M+H]+	adduct linked to 1241_[M+Na]+	1	TRUE	1.023	175.118	C6H14N4O2		C00062	Carboxylic acids and derivatives	ODKSFYDXXFIFQN-BYPYZUCNSA-N	N[C@@H](CCCNC(N)=N)C(O)=O	annotated by user-defined text library	TRUE	TRUE	FALSE	NA	FALSE	FALSE	null	null	100	100	null	null	null	1107.82	H47	175.1183:28652270 176.12165:1975082 177.12501:0	60.05624:533456 70.06535:488726 71.06886:5412 72.08133:37899 74.02405:4278 88.03902:13729 108.60672:2901 112.08668:58960 113.07006:3947 114.10222:18643 115.08646:16891 116.0705:542947 117.07314:10379 121.24831:2503 130.09621:168765 131.09975:3688 134.04413:5862 138.31174:2671 140.08107:3006 156.88484:10071 157.10696:38880 158.09201:177614 159.09589:5859 174.89536:21863 175.11903:841480	35739340	39775660	33404100	38540816	32969340	25551102	33656608	27114446	35916796	40281492	40062936	28769286	23934828	28730238	21905452
86	987	1.617	176.055	N-Acetyl-DL-aspartic acid	[M+H]+	adduct linked to 1247_[M+Na]+; adduct linked to 3242_[2M+Na]+	0.833	TRUE	null	176.055	C6H9NO5	97508		Aspartic acid and derivatives	OTCCIMWXFLJLIA-UHFFFAOYSA-N	CC(O)=NC(CC(O)=O)C(O)=O	430	TRUE	TRUE	TRUE	NA	FALSE	FALSE	null	null	96.3	null	95.7	94.9	90.9	5617.57	H47	176.05449:112715472 177.05784:7719689 178.0612:1090767	55.93515:17027 60.04478:207080 70.02917:764837 74.02402:1648149 88.03976:7419078 89.04241:103404 95.01263:28364 98.02399:30260 99.00793:79345 114.97168:92428 116.03367:3138383 117.0371:33484 117.93445:26860 128.94978:76380 130.04965:1396886 131.05276:18168 134.04404:9773808 135.04773:186186 135.94514:33002 158.04469:959666 158.96083:27737 159.04831:23118 176.05453:74485	105278312	158973392	115753704	111798552	106696000	95007880	91960688	89064520	110608424	141470624	130118232	118478080	91265336	101724496	98959592
87	1003	1.506	177.039	D-Erythro-Hex-2-enonic acid, gamma-lactone	[M+H]+	adduct linked to 1204_[M+NH4]+; adduct linked to 1258_[M+Na]+; adduct linked to 226_[M+Na]+; found in higher mz's MsMs_2199	1	TRUE	null	177.039	C6H8O6	54676860		Butenolides	CIWBSHSKHKDKBQ-UHFFFAOYSA-N	O=C1OC(C(O)=C1O)C(O)CO	430	TRUE	TRUE	TRUE	NA	FALSE	FALSE	null	null	87.4	null	63	99	100	394.48	H23	177.03845:17951698 178.0418:1396818 179.04516:98786	55.01817:8952 55.93483:31476 57.03389:74574 60.05622:6048 67.01805:19610 69.03397:71485 71.01321:2922 71.04959:19752 72.93743:5304 73.0285:20072 73.94498:2305 83.01279:20203 85.0286:412961 86.03157:7988 87.00776:3259 88.96844:8821 90.94783:10297 95.01267:1092372 96.01571:25755 96.9603:12611 97.02841:82254 97.9688:5080 101.02367:7606 103.00238:2467 104.98672:2640 106.99223:6788 107.95064:21318 111…	18973974	31554608	23864842	43289608	14611991	15036830	17977964	9367271	22029804	18173606	34864964	32013616	17924486	18203310	17951698
88	1029	1.502	180.032	Carbocysteine	[M+H]+	adduct linked to 3316_[2M+Na]+; similar chromatogram in higher mz_3108; similar chromatogram in higher mz_3675	1	TRUE	null	180.032	C5H9NO4S	193653	C03727	L-cysteine-S-conjugates	GBFLZEXEOZUWRN-VKHMYHEASA-N	N[C@@H](CSCC(O)=O)C(O)=O	430	TRUE	TRUE	TRUE	NA	FALSE	FALSE	null	null	74.9	null	43.4	72.8	100	157.31	H44	180.03152:7880926 181.03487:509012 182.03823:623589	56.05:5186 57.07021:1870 68.04963:1528 70.0292:2031 70.06545:154471 71.06886:1468 71.0734:1310 72.04478:1995 73.02864:16555 80.04961:60942 82.06562:10100 84.95956:54643 85.02858:2413 87.03316:1255 93.00037:1400 95.01274:9522 97.01659:1959 97.99088:2407 98.06007:24134 99.06776:4079 99.96884:2187 102.96967:7168 108.01136:203767 108.99522:13239 111.22848:1124 111.96754:3780 114.95544:1773 115.96381:…	11865558	9150087	9637911	7611631	16194279	13233119	5890245	11594158	14649546	13102337	1149280	7649104	11996570	5941693	7920976
89	842	1.851	180.065	DL-Tyrosine	[M-H]-	NA	1	TRUE	null	180.066	C9H11NO3	1153	C01536	Amino acids and derivatives	OUYCCCASQSFEME-UHFFFAOYSA-N	O=C(O)C(N)Cc1ccc(O)cc1	430	TRUE	TRUE	TRUE	NA	FALSE	FALSE	null	null	95	null	92.9	95.9	86.7	136.91	neg_H18	180.06482:4151721 181.06817:389709 182.07153:55142	59.01192:1925 72.00702:25053 74.02282:6173 79.96983:1026 82.54911:961 85.02795:969 87.00655:6849 89.02222:1024 93.03271:27683 99.00642:1003 101.02225:974 106.04021:4576 107.04888:1018 119.04852:54139 120.05152:5437 123.3103:1005 134.05962:1018 135.04265:8264 136.07549:4009 161.04453:6029 162.05334:1308 163.03802:122927 164.04176:9124 170.21925:914 179.05466:6516 180.06563:129618	2100098	3094695	2464608	2798424	1868600	2810902	1917963	1795887	2503296	4151721	3147947	2038890	2194400	2117648	1572272
90	1096	1.045	184.073	Phosphorylcholine	[M+H]+	found in higher mz's MsMs_1111	1	TRUE	1.093	184.073	C5H15NO4P+		C00588	Organonitrogen compounds	YHHSONZFOIEMCP-UHFFFAOYSA-O	C[N+](C)(C)CCOP(O)(O)=O	annotated by user-defined text library	TRUE	TRUE	FALSE	NA	FALSE	FALSE	null	null	96.2	92.4	null	null	null	1431.84	H19	184.07275:37753952 185.0761:2138193 186.07946:222794	58.06565:10939 60.0811:303494 71.07344:16321 86.0968:1378806 87.10025:20159 98.98371:38195 104.1068:20298 105.14204:11251 108.51667:12433 124.99901:768498 134.30067:11550 151.12744:12200 166.06378:10939 167.01978:18693 177.05812:11235 184.07283:3791222	55632624	49456696	42921320	48336912	55142336	52944372	45885452	45191476	50196820	47302408	37753952	60565248	40631152	45541404	43303512
91	1147	5.923	188.07	6-Chloro-N-(1-methylethyl)-1,3,5-triazine-2,4-diamine	[M+H]+	found in higher mz's MsMs_1345; found in higher mz's MsMs_3494	1	TRUE	5.848	188.07	C6H10ClN5		C06559	Triazines	DFWFIQKMSFGDCQ-UHFFFAOYSA-N	CC(C)NC1=NC(N)=NC(Cl)=N1	annotated by user-defined text library	TRUE	TRUE	FALSE	NA	FALSE	FALSE	null	null	96.2	92.3	null	null	null	745.8	H48	188.06961:7622152 189.07296:994416 190.07632:50638	55.93476:2085 88.0218:4240 88.95253:4477 113.96362:1481 114.9718:1914 117.06955:1690 118.06454:38118 118.96761:3784 119.97444:17018 121.97203:5589 128.01884:2255 128.9498:4543 142.06433:4408 143.07176:4222 144.04402:1462 144.08003:61789 146.02896:14484 146.05869:315613 146.96187:1739 146.97998:13278 147.03116:3647 147.06352:9896 148.0168:5223 160.07484:4321 163.93893:4324 164.04051:1268 164.99138…	13042161	21127598	15562526	18611070	13500340	13788514	15650753	12662460	17337650	19105298	15558765	13280021	13065195	15316660	10850868
92	1157	1.357	189.123	N-alpha-Acetyllysine	[M+H]+	NA	0.292	TRUE	null	189.12	C8H16N2O3	192590		N-acyl-alpha amino acids	VEYYWZRYIYDQJM-UHFFFAOYSA-N	O=C(NC(C(=O)O)CCCCN)C	430	TRUE	TRUE	TRUE	NA	FALSE	FALSE	null	null	83.8	null	58.3	99.2	92.3	65.15	H18	189.12279:1882802 190.12614:93198 191.1295:0	57.03387:886 60.04478:843 64.24237:890 67.46884:890 81.42138:943 84.04453:5423 84.08109:65971 84.96026:1708 88.9518:1837 90.94767:2164 92.68481:983 96.29297:941 97.59563:871 100.59081:1280 101.02277:1530 101.10757:4570 102.05511:6689 103.71101:1031 107.94962:1082 112.07556:1134 115.03855:1263 115.95559:1438 121.00691:1688 121.97211:1849 126.09029:11580 126.97038:1008 127.96812:1683 128.06978:4185…	1165595	1515866	1617204	1704472	749389	423610	787948	899615	1410090	1882802	1875233	1607176	1016243	1279098	629354
93	1159	0.98	189.159	N6,N6,N6-Trimethyl-L-Lysine	[M+H]+	similar chromatogram in higher mz_3729	1	TRUE	0.999	189.159	C9H20N2O2						annotated by user-defined text library	TRUE	TRUE	FALSE	NA	FALSE	FALSE	null	null	100	99.9	null	null	null	519.73	H17	189.15924:12868555 190.16259:1073442 191.16595:38544	56.05003:1972 60.08145:387694 61.0845:2712 72.08078:7080 84.08108:569745 85.08442:8482 86.09674:2074 102.09144:2764 103.41014:1674 130.08511:834482 131.08865:21212 144.13794:24312 148.00322:6310 148.97632:2215 166.98703:3424 189.15945:625216	12961023	15234599	11995164	12043729	12465701	14539050	16268909	12282421	12868555	15809932	11863790	15229561	12578308	12816299	14624194
94	910	0.868	188.054	N-Acetylglutamic acid	[M-H]-	similar chromatogram in higher mz_1900; similar chromatogram in higher mz_2711	1	TRUE	null	188.056	C7H11NO5	185		Glutamic acid and derivatives	RFMMMVDNIPUKGG-UHFFFAOYSA-N	O=C(O)CCC(NC(=O)C)C(=O)O	430	TRUE	TRUE	TRUE	NA	FALSE	FALSE	null	null	94.8	null	91.1	98.5	87.5	212.04	neg_H19	188.05424:3935968 189.05759:572424 190.06095:0	58.02813:7775 59.012:38800 71.01183:1005 73.02781:4439 73.03905:5169 74.02289:6856 83.0113:3104 84.04379:1070 88.03859:4183 92.38575:1235 100.0385:5614 100.07459:22335 101.02225:1785 102.05387:74367 103.0576:1222 103.26133:1048 114.0172:1080 115.00159:1550 126.05399:9698 127.00172:5985 127.04925:4137 128.03291:98896 129.03633:6187 144.0652:38450 145.05934:3809 146.04358:15109 154.01248:1136 170.0…	2966113	3579863	3508258	4127874	2541219	2896736	3172210	2750582	3208819	3382195	3935968	2828659	2783399	3078981	2646202
95	1210	4.663	194.117	2-Isopropylphenyl methylcarbamate	[M+H]+	NA	1	TRUE	4.708	194.117	C11H15NO2		C18418	Benzene and substituted derivatives	QBSJMKIUCUGGNG-UHFFFAOYSA-N	CN=C(O)OC1=CC=CC=C1C(C)C	annotated by user-defined text library	TRUE	TRUE	FALSE	NA	FALSE	FALSE	null	null	100	100	null	null	null	41.23	H9	194.11676:4219034 195.12011:446052 196.12347:0	55.93481:4965 58.06573:54835 59.07358:1960 60.0448:2591 79.05432:1362 87.04403:3964 88.96854:2002 95.04876:1491 95.08569:1282 96.96052:5594 102.08561:1091 107.04903:2523 108.08061:5790 108.96086:4491 109.95802:12847 111.96765:2514 112.96648:4046 113.96374:1093 114.97083:67715 117.93459:1767 125.96149:1392 128.95001:60436 129.01939:2197 130.01613:4614 132.98213:14832 135.0434:148706 135.94569:8562…	4730221	4806006	4618393	4445648	4219034	4246272	3959166	4017098	4409424	4176816	3936178	4266559	3966787	3958904	3875000
96	1285	13.356	200.2	dodecanamide	[M+H]+	NA	1	TRUE	13.351	200.2	C12H25NO						annotated by user-defined text library	TRUE	TRUE	FALSE	NA	FALSE	FALSE	null	null	100	100	null	null	null	120.33	H43	200.19974:4993424 201.20309:644715 202.20645:0	57.07033:9209 69.0699:9455 71.04956:1237 71.08592:1855 72.04478:1201 74.06032:3693 74.09662:9545 83.08601:1849 88.07591:19154 100.07512:6220 102.09158:11429 111.1165:8570 112.11942:1749 114.97182:2271 116.10609:1746 117.95876:12019 123.69047:1016 128.94984:4050 135.9437:1348 135.96925:1571 153.16528:963 158.15237:13367 159.15686:4688 199.17824:4083 199.94023:5359 200.20053:218516	2572695	3743914	5922576	2733406	4057908	3594468	5482600	4825545	4514101	2659470	4672660	2171866	4689009	2418408	3357529
97	1310	10.748	202.216	1-Decanamine, N,N-dimethyl-, N-oxide	[M+H]+	NA	1	TRUE	null	202.217	C12H27NO	62452		Long-chain alkyl amine oxides	ZRKZFNZPJKEWPC-UHFFFAOYSA-N	CCCCCCCCCCN(C)(C)=O	430	TRUE	TRUE	TRUE	NA	FALSE	FALSE	null	null	91.4	null	86.1	82.5	100	438.84	H19	202.21571:7507250 203.21906:970876 204.22242:38254	55.0546:964 57.07037:17799 58.06565:2435 62.0606:33128 71.08618:7307 71.50043:990 78.37539:905 79.4746:1018 85.10142:9379 92.82799:970 119.95711:4106 134.94063:1012 156.00888:1545 161.09589:1751 162.00534:995 177.54848:1033 178.95689:1007 184.20557:27184 196.23343:941 202.1218:6059 202.21454:423899	4767274	5401501	10123184	4639198	6081436	4770350	9049551	6434997	5699209	4406266	7507250	3934024	7573271	4149726	5925633
98	1315	1.02	203.051	Theophylline	[M+Na]+	NA	1	TRUE	2.63	203.05	C7H8N4O2	2153	C07130	Xanthines	ZFXYFBGIUFBOJW-UHFFFAOYSA-N	O=C1C=2NC=NC2N(C(=O)N1C)C	430	TRUE	TRUE	TRUE	NA	FALSE	FALSE	null	null	85.5	100	65.9	87.7	100	262.44	H9	203.05161:7075508 204.05496:456050 205.05832:0	62.87101:885 65.28235:768 84.08112:1986 84.95956:1189 109.33183:959 117.97956:971 128.98607:1046 130.04991:1334 130.08508:1153 133.97366:1398 140.91043:6385 142.05005:866 143.99666:2163 156.97266:1178 162.00543:1524 201.93129:3989 203.05176:49253 203.10388:1681 203.14238:6062	7055262	6439656	5828724	7838400	7075508	6089841	6092977	5788100	6807062	6332876	7151067	7520684	6044439	5924029	7226946
99	1328	1.59	204.122	1-Propanaminium, 2-(acetyloxy)-3-carboxy-N,N,N-trimethyl-, inner salt	[M]+	NA	0.917	TRUE	null	204.123	C9H18NO4	2		Acyl carnitines	RDHQFKQIGNGIED-UHFFFAOYSA-O	O=C(OC(CC(=O)O)C[N+](C)(C)C)C	430	TRUE	TRUE	TRUE	NA	FALSE	FALSE	null	null	98	null	96.3	96.9	100	472.22	H11	204.12198:140703264 205.12533:13716652 206.12869:795896	55.22314:19183 57.03387:24028 58.06566:26906 60.08146:2585030 61.08451:30011 85.02864:13375444 86.0315:199125 129.51979:20004 138.05458:18379 144.10155:550329 145.04951:2693562 146.05209:64385 149.02292:73488 163.93906:25898 204.12065:6006660	114952704	118338160	145988672	146991376	147889904	186268336	140703264	166656064	130543656	55346192	117215728	145991776	130897432	137545872	136923232
100	1343	14.04	205.085	7-Ethoxy-4-methyl-2H-1-benzopyran-2-one	[M+H]+	NA	1	TRUE	14.026	205.085	C12H12O3			Coumarins and derivatives	NKRISXMDKXBVRJ-UHFFFAOYSA-N	CCOC1=CC2=C(C=C1)C(C)=CC(=O)O2	annotated by user-defined text library	TRUE	TRUE	FALSE	NA	FALSE	FALSE	null	null	99.9	99.9	null	null	null	160.34	H6	205.08516:15361566 206.08851:1886579 207.09187:0	57.07027:634245 58.07365:8431 65.03858:18872 93.03365:4236 109.10123:2794 121.02842:51467 121.03979:12341 121.1017:3150 135.11481:3003 149.0229:2975546 149.13173:3439 150.02524:63991 163.11011:10447 167.03223:11667 188.10533:2503 189.11255:10284 190.04884:12714 204.13728:725086 205.13965:187259	14947126	15361566	20137108	12473956	16287886	13209299	15182748	16235240	13969237	14264481	17233132	12331267	13814538	12872026	15086890
101	1345	5.924	205.096	(+/-)-Tryptophan	[M+H]+	NA	1	TRUE	5.848	205.096							annotated by user-defined text library	TRUE	TRUE	FALSE	NA	FALSE	FALSE	null	null	96.2	92.3	null	null	null	140.28	H48	205.09612:6175774 206.09947:742455 207.10283:48609	55.93483:9043 57.07027:17676 90.94759:2449 91.95535:2514 95.08557:1883 96.9604:1302 105.93476:7566 107.95059:2137 109.1011:1859 114.97057:34024 117.05631:1283 117.06953:1820 117.93445:1770 118.06435:20945 118.94175:2562 119.94955:4481 119.97447:1953 128.94981:33318 130.0638:4990 132.08032:20931 132.9817:9527 135.11613:1270 135.94513:9079 136.9519:1870 141.95839:1908 142.06432:5280 143.07175:2061 …	11082992	17873700	13139415	15775633	11472319	12073996	13203911	10833781	14473584	15839599	13373487	10910559	11119261	12580991	8733152
102	1397	14.023	212.142	4-Ethyl-2-heptylthiazole	[M+H]+	NA	1	TRUE	14.017	212.142	C12H21NS			Azoles	JZJXNTRMKYXHRJ-UHFFFAOYSA-N	CCCCCCCC1=NC(CC)=CS1	annotated by user-defined text library	TRUE	TRUE	FALSE	NA	FALSE	FALSE	null	null	100	100	null	null	null	145.23	H12	212.14224:3812584 213.14559:531955 214.14895:0	51.35643:912 65.00755:880 70.31804:953 73.15656:925 75.49223:1030 87.6479:942 92.04916:1473 92.40617:1104 93.05745:2390 95.08566:1065 108.54779:984 120.08015:12444 134.09576:1328 135.10313:7209 169.08801:1088 170.09547:33398 171.09935:7381 171.14816:1767 212.14093:575734	3368117	3442171	3383717	3570190	3357118	3696531	3304994	3812584	3625622	2350070	3656410	3572165	3619746	3463596	3532306
103	1448	1.588	217.128	N-Acetyl-L-arginine	[M+H]+	NA	1	TRUE	8.345	217.13	C8H16N4O3	67427		N-acyl-L-alpha-amino acids	SNEIUMQYRCDYCH-LURJTMIESA-N	CC(=N[C@@H](CCCNC(=N)N)C(=O)O)O	430	TRUE	TRUE	TRUE	NA	FALSE	FALSE	null	null	86	99.8	76.3	76.9	92.9	163.59	H8	217.12837:8314152 218.13172:731587 219.13508:636036	60.04481:8133 60.05622:15970 70.06537:66744 71.04961:9762 72.08083:7498 74.02413:3164 84.08112:3016 85.02866:1771 88.03902:9121 95.0602:2312 97.07563:2522 112.07566:19382 112.08675:42833 113.07016:53444 113.10669:4918 114.05495:5776 114.09074:19783 114.10233:7832 115.08654:75243 116.03384:2668 116.0706:54446 130.0499:4818 130.08647:8134 130.09633:7488 134.04453:14755 138.0331:6032 139.08673:8290 …	6518425	6888448	6511699	8314152	3167986	4985702	5257619	1038224	6942398	10951285	6634159	5152973	1607441	1725107	3967796
104	1460	4.025	218.138	Propionylcarnitine	[M+H]+	NA	0.583	TRUE	null	218.139	C10H19NO4	107738	C03017	Acyl carnitines	UFAHZIUFPNSHSL-UHFFFAOYSA-N	O=C([O-])CC(OC(=O)CC)C[N+](C)(C)C	430	TRUE	TRUE	TRUE	NA	FALSE	FALSE	null	null	89.5	null	71.4	96.3	100	332.47	H5	218.13786:10754335 219.14121:974039 220.14457:0	57.03391:8569 60.08108:121479 85.02869:892843 86.03169:16808 113.96378:2863 114.97085:29472 118.94201:15482 119.08459:10459 121.10046:2353 128.94992:23922 129.0681:2024 131.97412:5692 132.98209:2818 136.9521:7383 144.10147:23630 146.96037:3219 149.96066:10897 158.96107:2181 159.06381:172434 159.94452:3441 160.06737:6406 167.96973:2298 172.97635:5402 173.98404:2262 174.99176:2770 175.14775:1992 17…	10754335	11629701	8260601	11218642	4972149	1385832	1035937	1572024	11908808	6823434	8599626	7688052	2964948	1901369	1236245
105	1475	5.216	220.117	D-Pantothenic acid	[M+H]+	adduct linked to 1708_[M+Na]+	1	TRUE	null	220.118	C9H17NO5	988		Secondary alcohols	GHOKWGTUZJEAQD-UHFFFAOYSA-N	O=C(O)CCN=C(O)C(O)C(C)(C)CO	430	TRUE	TRUE	TRUE	NA	FALSE	FALSE	null	null	81.6	null	47.5	98	96.4	119.52	H47	220.11722:17273296 221.12057:1800628 222.12393:325881	57.07028:13669 59.04938:13440 60.04473:8915 67.05444:7215 69.07047:18068 70.02918:7474 72.04481:54035 73.02843:11723 83.04935:2595 85.06499:40220 86.09668:9606 87.08075:15691 90.05512:687410 91.05793:3365 95.04942:22126 98.02396:46996 100.03899:14898 103.07574:62151 113.05989:12910 114.97179:2579 116.03371:102023 119.08459:3954 121.10029:3103 124.07486:51152 131.06984:3512 132.10056:7129 142.0853…	9624806	13403825	10327741	16916886	9461685	11363026	10690718	9281869	11547479	11690952	23184456	16156232	10924811	14067300	8529715
106	1501	14.022	223.096	Monoisobutyl phthalic acid	[M+H]+	similar chromatogram in higher mz_7460	0.958	FALSE	14.026	223.096	C12H14O4			Benzene and substituted derivatives	RZJSUWQGFCHNFS-UHFFFAOYSA-N	CC(C)COC(=O)C1=CC=CC=C1C(O)=O	annotated by user-defined text library	TRUE	TRUE	FALSE	NA	FALSE	FALSE	null	null	100	99.9	null	null	null	8.57	H7	223.09576:1350034 224.09911:0 225.10247:0	NA	1141513	1025906	1350034	763364	1070083	809324	978608	1254075	899413	975639	1163783	863037	883867	709238	953527
107	1520	1.56	224.127	4-Hydroxybenzoylcholine	[M]+	similar chromatogram in higher mz_5294	1	TRUE	null	224.128	C12H18NO3	151252		Benzoic acid esters	BAPAICNRGIBFJT-UHFFFAOYSA-O	C[N+](C)(C)CCOC(O)=C1C=CC(=O)C=C1	430	TRUE	TRUE	TRUE	NA	FALSE	FALSE	null	null	83.8	null	60.3	86.8	100	55.89	H48	224.12712:5913825 225.13047:724848 226.13383:0	58.06571:51698 60.08147:25059 73.04742:5104 77.0384:1530 79.05438:24149 91.05463:6596 93.07019:74452 97.02835:7525 103.05394:1358 109.07517:6177 119.04886:4956 121.06501:76171 133.96614:1444 136.0609:10070 149.0228:4472 151.97667:4755 152.11714:5059 154.94055:2426 155.97366:6577 155.99399:1923 156.98178:5480 165.05353:207585 166.05759:2408 172.95236:2613 177.95517:4457 180.11121:1493 188.02438:13…	4661798	4088799	4447506	3747139	4279746	2478052	1906165	3042064	3298060	3870169	3334066	3342159	3146148	2584709	3162727
108	1549	1.024	227.113	Carnosine	[M+H]+	adduct linked to 1799_[M+Na]+	1	TRUE	1.023	227.113	C9H14N4O3		C00386	Peptidomimetics	CQOVPNPJLQNMDC-ZETCQYMHSA-N	NCCC(=O)N[C@@H](CC1=CN=CN1)C(O)=O	annotated by user-defined text library	TRUE	TRUE	FALSE	NA	FALSE	FALSE	null	null	100	100	null	null	null	213.91	H44	227.11302:6686662 228.11637:821910 229.11973:0	65.90908:1130 83.06015:1310 95.06008:10260 110.07055:204275 111.07401:1208 112.59041:1135 114.06649:23135 122.07038:27374 138.06526:5629 144.94182:1227 152.08151:20602 156.07536:185517 164.08031:49638 167.30258:1071 180.07681:26424 181.10785:57849 185.9583:1942 186.004:1152 192.0771:10914 197.26985:1235 198.0867:8534 204.01546:1545 209.10269:8280 210.08669:90596 211.08974:1507 227.02309:1548 227.…	6589365	9241891	4747597	5501833	4363436	6536372	6946840	4872439	5933190	6993372	9323088	7149696	4906044	6037286	5079421
109	1589	12.012	230.247	Lauramine oxide	[M+H]+	NA	1	TRUE	null	230.248	C14H31NO	15433		Long-chain alkyl amine oxides	SYELZBGXAIXKHU-UHFFFAOYSA-N	CCCCCCCCCCCCN(C)(C)=O	430	TRUE	TRUE	TRUE	NA	FALSE	FALSE	null	null	91.6	null	88	80.9	100	1698.29	H5	230.24706:22579992 231.25041:3298934 232.25377:216161	57.07033:58634 58.06586:15751 62.06064:104487 71.08605:39338 81.07:2468 85.10089:23179 92.40456:3110 95.08572:2586 96.08815:2320 212.23491:86139 230.24634:1737181	22579992	32661608	50139948	23452854	30934870	28548642	46561348	37748336	26798396	20700798	43440508	20555726	35211816	21968576	31607322
110	1603	1.555	231.169	Leucyl-Valine	[M+H]+	NA	1	TRUE	1.677	231.169	C11H22N2O3			Carboxylic acids and derivatives	MDSUKZSLOATHMH-UHFFFAOYSA-N	CC(C)CC(N)C(=O)NC(C(C)C)C(O)=O	annotated by user-defined text library	TRUE	TRUE	FALSE	NA	FALSE	FALSE	null	null	96.7	93.4	null	null	null	592.1	H41	231.16905:4610570 232.1724:650926 233.17576:39980	60.04488:11222 60.08103:25694 70.06547:52992 72.04478:4292 84.08109:33088 85.06504:6061 86.09674:8099 97.02856:13530 114.97066:4483 126.0903:50969 128.10701:12162 128.94983:5793 130.0851:62586 132.95721:1896 136.06122:34047 136.93066:4406 140.98647:1404 146.96021:1636 154.08618:10661 154.94121:8727 161.96031:6512 172.09497:34161 172.95027:6034 179.9715:4253 187.17882:2264 189.1599:12763 190.9855:…	9059833	16000512	11663317	10594299	2630162	14386516	14567563	8980595	12046412	19089350	11897290	13827387	10033185	11311005	5199664
111	1614	5.592	232.153	Isobutyryl-L-carnitine	[M+H]+	NA	1	TRUE	5.568	232.153	C11H21NO4			Fatty Acyls	LRCNOZRCYBNMEP-SECBINFHSA-N	CC(C)C(=O)O[C@H](CC([O-])=O)C[N+](C)(C)C	annotated by user-defined text library	TRUE	TRUE	FALSE	NA	FALSE	FALSE	null	null	99.8	99.6	null	null	null	302.15	H46	232.15306:8161633 233.15641:1011166 234.15977:40024	60.08143:115904 71.04955:24314 85.02859:1049092 86.03152:19488 86.09669:3008 105.96269:5696 113.96362:2457 130.03146:1460 131.94949:2322 131.97394:7081 144.10139:28920 149.96138:20746 167.97299:11200 172.97578:9421 173.0798:208132 174.08395:5835 190.98596:84280 191.97093:1944 191.98859:5145 194.9388:2920 194.9827:1560 208.9536:2761 208.99693:20848 212.9489:1397 226.96466:1598 232.15326:314235	7279242	10214179	8287869	15110187	4947006	5410651	6866073	7205214	16775317	6046922	11723669	10895976	8120982	8901793	8453843
112	1695	1.031	241.129	Homocarnosine	[M+H]+	NA	1	TRUE	1.04	241.128	C10H16N4O3		C00884	Peptidomimetics	CCLQKVKJOGVQLU-QMMMGPOBSA-N	NCCCC(=O)N[C@@H](CC1=CNC=N1)C(O)=O	annotated by user-defined text library	TRUE	TRUE	FALSE	NA	FALSE	FALSE	null	null	100	100	null	null	null	1071.85	H19	241.12845:19954994 242.1318:2568139 243.13516:0	69.03396:16365 82.05282:12378 83.06088:21540 85.07622:22001 86.06035:346723 93.04465:6596 95.06008:199263 109.07533:23908 110.07059:1991162 111.05516:6140 111.0741:25454 112.08678:5021 124.08544:4831 126.10232:14689 138.06499:29504 151.98386:5046 153.06468:5207 156.07553:2705063 157.07968:29666 168.11212:5389 170.09137:27840 177.11172:6791 178.09718:20693 179.12706:41952 180.11116:68206 197.13858…	18248516	25327526	13363766	17904336	12601774	16572377	17152396	13383626	18810988	15937274	19954994	22020452	10964434	15741551	11224483
113	1696	2.91	241.153	Nookatone	[M+Na]+	NA	0.417	TRUE	7.67	241.16	C15H22O	20797		Eremophilane, 8,9-secoeremophilane and furoeremophilane sesquiterpenoids	WTOYNNBCKUYIKC-UHFFFAOYSA-N	O=C1C=C2CCC(C(=C)C)CC2(C)C(C)C1	430	TRUE	TRUE	TRUE	NA	FALSE	FALSE	null	null	80.5	99.9	74	75	100	107.72	H24	241.1541:4239007 242.15745:488145 243.16081:29973	58.06515:8990 84.08105:7055 93.03697:4153 110.07055:1840 118.9418:1533 128.10684:6942 131.97397:1610 136.03845:1386 136.95195:4578 144.10147:1420 153.06467:1756 156.07547:1458 159.94626:1386 177.95528:10889 177.98001:1280 195.96512:6479 196.0952:8015 200.07436:1355 218.98349:1926 225.04134:8171 226.0433:1377 241.15254:850323	870894	2762202	1419843	1771696	1319823	3607115	3270694	3025055	1510565	1870965	1311211	2304407	3014263	3798242	3451694
114	1699	3.455	241.153	Falcarinone	[M+H]+	NA	0.167	TRUE	3.406	241.153	C17H20O		C08445	Organooxygen compounds	UQEBOJRXTNLPKZ-ZHACJKMWSA-N	CCCCCCC\C=C\CC#CC#CC(=O)C=C	annotated by user-defined text library	TRUE	TRUE	FALSE	NA	FALSE	FALSE	null	null	96.3	92.6	null	null	null	78.62	H7	241.15346:3672516 242.15681:491541 243.16017:0	57.07028:2007 58.06569:7118 69.07049:1386 75.02602:2570 84.08114:4981 90.98064:1150 93.03622:2361 95.08483:1015 118.94193:2635 128.10561:5087 165.91991:1180 173.98402:1731 174.99176:1152 177.95543:7203 195.96532:6371 196.09547:5209 200.96866:1341 201.65402:1127 225.04126:5941 241.15276:720973	3137133	3888919	3672516	3554948	2761578	1989940	1695873	1363805	3814456	3196481	3400558	3302406	2106440	1727062	1156964
115	1734	1.561	244.092	Cytidine	[M+H]+	NA	1	TRUE	1.695	244.091	C9H13N3O5		C00475	Pyrimidine nucleosides	UHDGCWIWMRVCDJ-XVFCMESISA-N	NC1=NC(=O)N(C=C1)[C@@H]1O[C@H](CO)[C@@H](O)[C@H]1O	annotated by user-defined text library	TRUE	TRUE	FALSE	NA	FALSE	FALSE	null	null	96.9	93.8	null	null	null	1853.81	H41	244.09143:6105984 245.09478:578189 246.09814:0	55.01818:1437 66.03307:1204 69.04482:1525 70.06544:10693 84.08103:1456 95.02407:5218 97.02837:7743 112.05073:1851125 113.05064:8165 113.05406:31673 115.03848:1474 115.93303:1369 125.03469:7136 131.37924:1332 132.98192:1223 136.06104:19482 136.93065:2552 149.96065:1212 154.9406:2588 155.04491:5468 167.04427:1706 172.95241:6348 175.97707:5031 179.04312:1834 190.96088:2491 191.04349:2637 191.48753:1…	22482866	28242718	25080294	21689680	17672782	18030330	14236879	18265404	26338868	20659228	16006143	21643368	23251192	21325422	18873156
116	1746	2.807	245.076	Uridine	[M+H]+	adduct linked to 1983_[M+Na]+	0.708	TRUE	2.871	245.075	C9H12N2O6		C00299	Pyrimidine nucleosides	DRTQHJPVMGBUCF-XVFCMESISA-N	OC[C@H]1O[C@H]([C@H](O)[C@@H]1O)N1C=CC(=O)NC1=O	annotated by user-defined text library	TRUE	TRUE	FALSE	NA	FALSE	FALSE	null	null	91.3	82.5	null	null	null	58.05	H6	245.07562:1793854 246.07897:181598 247.08233:0	55.01825:4513 57.034:9340 69.03403:3696 70.02874:2464 73.02861:9037 85.02869:7311 87.04408:2318 96.0078:1711 97.02851:5893 113.03377:370613 114.03767:4865 114.9708:2183 115.03857:15475 116.07182:1099 128.95:1306 133.04886:13514 142.03067:7362 170.02625:1325 173.01306:1921 176.97104:12774 194.98065:7984 204.13737:1797 221.92979:6649 245.14775:1588	1150957	1793854	1116144	1088638	809761	241810	330618	246858	1384662	1317132	1930332	1208122	455297	367142	300623
117	1764	6.668	246.169	2-Methylbutyroylcarnitine	[M+H]+	NA	1	TRUE	6.633	246.169	C12H23NO4			Fatty Acyls	IHCPDBBYTYJYIL-UHFFFAOYSA-N	CCC(C)C(=O)OC(CC([O-])=O)C[N+](C)(C)C	annotated by user-defined text library	TRUE	TRUE	FALSE	NA	FALSE	FALSE	null	null	99.7	99.5	null	null	null	326.79	H5	246.16924:2233323 247.17259:252011 248.17595:24981	55.93484:2404 57.07029:5150 60.08112:25019 85.02873:271597 85.06512:12202 86.0317:2436 86.09682:1803 114.97099:27860 128.94981:17808 132.98218:15937 135.94386:1654 144.10153:7384 146.96019:10680 158.96111:4595 176.97124:94778 177.97348:5364 187.09653:57580 188.09807:1941 194.98071:67978 195.98358:1759 204.13757:21477 204.96439:7298 205.13956:9334 217.99748:5153 222.9745:1917 223.92804:1895 246.16…	2233323	2908034	3134022	8844084	2465934	4041796	4239670	3149594	6932864	2190492	6063624	13084460	2375312	5134578	3602728
118	1810	11.712	250.176	N,O-Didesmethylvenlafaxine	[M+H]+	NA	1	TRUE	11.696	250.177	C15H23NO2			Organooxygen compounds	MMSWXJSQCAEDLK-UHFFFAOYSA-N	[H]N(C)CC(C1=CC=C(O)C=C1)C1(O)CCCCC1	annotated by user-defined text library	TRUE	TRUE	FALSE	NA	FALSE	FALSE	null	null	99.9	99.8	null	null	null	230.15	H43	250.17688:4422594 251.18023:614480 252.18359:11137	59.22886:904 74.13836:822 77.16171:955 81.94225:956 84.95948:1681 98.98377:9027 104.71691:1082 119.19934:990 123.97276:1275 128.10547:1054 250.17801:121304	5994019	4360020	3644937	5435772	5148502	6512926	5030154	5283079	5430389	5944981	3132684	3142825	4236538	4400480	3936706
119	1869	12.325	256.263	Palmitic amide	[M+H]+	NA	1	TRUE	12.292	256.262	C16H33NO			Fatty Acyls	HSEMFIZWXHQJAE-UHFFFAOYSA-N	CCCCCCCCCCCCCCCC(N)=O	annotated by user-defined text library	TRUE	TRUE	FALSE	NA	FALSE	FALSE	null	null	99.8	99.6	null	null	null	67.85	H9	256.26245:1579628 257.2658:271172 258.26916:271918	50.91015:933 52.76093:801 57.07027:4044 61.97112:859 62.69078:912 66.52544:806 69.07428:964 77.88942:869 79.89087:1047 88.07588:9196 130.3839:1050 132.90208:1923 160.16917:1042 178.23941:1048 217.36383:1127 256.26166:333130	1181725	1292647	2539176	1244241	1579628	1255835	2375188	1552229	1489052	976190	1855026	978812	1692737	1060230	1383128
120	1886	1.058	258.109	2-(((R)-2,3-Dihydroxypropyl)phosphoryloxy)-N,N,N-trimethylethanaminium	[M]+	adduct linked to 2162_[M+Na]+	1	TRUE	null	258.11	C8H21NO6P	439285	C00670	Glycerophosphocholines	SUHOQUVVVLNYQR-MRVPVSSYSA-O	C[N+](C)(C)CCOP(O)(=O)OC[C@H](O)CO	430	TRUE	TRUE	TRUE	NA	FALSE	FALSE	null	null	93.3	null	88.5	87.2	100	14123.5	H10	258.10895:165076000 259.1123:17538750 260.11566:2768610	58.06527:66545 60.08104:308877 71.07345:15384 86.09679:916764 87.10025:15422 88.03909:12618 98.98372:41188 104.10686:19311634 105.11028:355846 124.99901:1450712 134.04422:35263 166.06177:18085 181.02493:39990 184.07281:1280235 185.07648:11675 199.03415:117968 240.0976:90927 258.10812:1894185	188363248	189588896	134386240	260203456	176475520	165076000	155985456	144968736	201193008	144484640	167014656	236123904	124899008	169408432	175158448
121	1930	11.255	261.108	Apigravin	[M+H]+	NA	1	TRUE	11.28	261.109	C15H16O4			Coumarins and derivatives	NYTURSQQJRVHPG-UHFFFAOYSA-N	COC1=C(O)C(CC=C(C)C)=CC2=C1OC(=O)C=C2	annotated by user-defined text library	TRUE	TRUE	FALSE	NA	FALSE	FALSE	null	null	99.6	99.2	null	null	null	148.26	H44	261.10867:4536074 262.11202:666606 263.11538:55901	52.24387:976 57.07022:2061 57.53923:782 59.14163:784 63.82199:929 69.78585:905 90.97643:6153 103.31044:989 128.96651:1026 134.33459:991 204.13705:49149 205.13931:9101 232.87614:1025 237.90739:1851 248.14516:1046 261.10696:139618 261.18295:2323	5465255	4934394	5214410	4789509	5301782	5352084	5054064	4863449	4951631	4486151	5184148	5101903	5261334	5353702	5240638
122	1932	3.305	261.143	10-Hydroxy-3-methoxy-1,3,5,7-cadinatetraen-9-one	[M+H]+	NA	0.542	TRUE	3.247	261.143	C16H20O3		C09695	Prenol lipids	VMEKKHYIQYOLHA-UHFFFAOYSA-N	COC1=C(C)C=C2C(=CC(=O)C(C)(O)C2=C1)C(C)C	annotated by user-defined text library	TRUE	TRUE	FALSE	NA	FALSE	FALSE	null	null	90.2	80.6	null	null	null	31.76	H19	261.14276:2086137 262.14611:222962 263.14947:0	57.07024:5363 58.06565:1580 60.08098:1534 81.09763:1021 84.95951:1257 86.09674:2271 100.07515:1309 107.04899:1147 124.92477:996 130.04984:1202 136.07462:1776 147.07523:6745 155.55157:1095 163.43454:1062 191.97105:2072 202.89529:4297 204.13704:24766 205.12276:1681 205.13947:5494 215.13779:46305 216.03256:1427 220.90587:8173 233.89745:1261 237.90636:8694 238.91296:1337 261.14304:355188 261.18387:20…	893843	1377602	1115917	1292113	567706	10614	7792	6012	1045222	885997	2086137	975253	37849	64015	25388
123	1950	1.187	263.145	Methionyl-Leucine	[M+H]+	adduct linked to 4643_[2M+H]+	1	TRUE	1.209	263.145	C11H22N2O3S			Carboxylic acids and derivatives	PBOUVYGPDSARIS-UHFFFAOYSA-N	CSCCC(N)C(=O)NC(CC(C)C)C(O)=O	annotated by user-defined text library	TRUE	TRUE	FALSE	NA	FALSE	FALSE	null	null	100	100	null	null	null	5105.1	H48	263.14441:46608048 264.14776:4813238 265.15112:0	61.9114:2115 72.05578:2329 72.60418:2202 82.41418:2492 87.05548:3617 90.05515:369753 91.05792:2320 114.06636:5130 115.05016:3866 121.83669:2445 132.07607:4305493 133.07993:60283 134.0441:4242 181.98024:2949 193.97949:2625 205.55235:2672 225.04092:15858 263.07056:10405	63700344	75507616	66477104	76760248	63878720	55759016	54284672	54018640	73759128	63768912	67807760	71026968	50562584	53051940	52897488
124	1873	5.093	266.088	Adenosine	[M-H]-	adduct linked to 5018_[2M-H]-	1	TRUE	5.09	266.088	C10H13N5O4		C00212	Purine nucleosides	OIRDTQYFTABQOQ-KQYNXXCUSA-N	NC1=C2N=CN([C@@H]3O[C@H](CO)[C@@H](O)[C@H]3O)C2=NC=N1	annotated by user-defined text library	TRUE	TRUE	FALSE	NA	FALSE	FALSE	null	null	100	100	null	null	null	1670.1	neg_H48	266.08771:13159674 267.09106:1571483 268.09442:123760	107.03423:5361 134.04497:1127383 135.04939:18243 266.08701:27499	19660154	23440450	20867774	15727307	17141612	18798096	15560245	19145204	18296908	22285974	14278723	14333870	13939423	16886574	15059318
125	2007	4.129	269.086	Inosine	[M+H]+	adduct linked to 4989_[2M+Na]+	0.667	TRUE	null	269.088	C10H12N4O5	135398641	C00294	Purine nucleosides	UGQMRVRMYYASKQ-KQYNXXCUSA-N	OC[C@H]1O[C@H]([C@H](O)[C@@H]1O)N1C=NC2=C1N=CN=C2O	430	TRUE	TRUE	TRUE	NA	FALSE	FALSE	null	null	84.6	null	81.4	73	75	1452.65	H12	269.0863:7025663 270.08965:949024 271.09301:32145	55.01859:2171 55.05461:1591 57.03387:4773 57.07024:5566 59.03181:1846 69.03398:1796 69.0699:4431 71.08595:1918 73.02854:2794 73.04749:2017 75.02659:2802 77.04166:2691 77.89526:1239 83.08604:2555 85.02863:5506 91.05717:7202 93.03616:2412 94.03999:1463 95.08565:1265 97.10098:2141 103.03815:1411 103.88351:1350 105.07255:1968 110.03445:2007 111.11626:1552 115.03855:7414 119.08838:1959 125.09445:1750 …	30559762	35863964	26734518	22347026	20802178	7843626	10214053	7025663	30148210	29253602	33311836	20814664	12502783	9419863	5548096
126	2027	15.497	270.278	Capsiamide	[M+H]+	NA	1	TRUE	15.506	270.278	C17H35NO		C17515	Carboxylic acids and derivatives	AMLDBWWQKYLAHJ-UHFFFAOYSA-N	CC(C)CCCCCCCCCCCC\N=C(\C)O	annotated by user-defined text library	TRUE	TRUE	FALSE	NA	FALSE	FALSE	null	null	100	100	null	null	null	290.78	H21	270.2778:4772535 271.28115:902453 272.28451:0	57.07023:2615 69.06988:1388 71.08594:2542 88.0759:1277 102.09142:5440 112.06654:1130 148.14847:1054 158.15239:5525 200.81995:1018 203.10098:1123 228.23148:16458 229.23582:8233 240.22821:1305 270.27704:310335	4074908	3688295	7390221	3668899	4257986	3024075	7090248	4257533	3580809	2506613	3730036	2707524	4772535	2727244	3979960
127	2097	1.23	276.118	N2-gamma-Glutamylglutamine	[M+H]+	NA	1	TRUE	1.255	276.118	C10H17N3O6		C05283	Carboxylic acids and derivatives	JBFYFLXEJFQWMU-WDSKDSINSA-N	N[C@@H](CCC(=O)N[C@@H](CCC(N)=O)C(O)=O)C(O)=O	annotated by user-defined text library	TRUE	TRUE	FALSE	NA	FALSE	FALSE	null	null	100	100	null	null	null	191.35	H5	276.11743:3429681 277.12078:0 278.12414:0	84.04465:83957 84.08115:9063 101.07107:36493 102.05437:15752 102.09147:11735 130.04994:366704 130.08653:6759 131.05298:7134 147.07535:177870 148.05974:7644 148.07854:4134 168.06581:7894 196.05913:13866 213.0845:8952 235.16669:7804 241.08115:11913 242.0638:9050 259.09024:6631	3429681	4336954	3168053	4301377	2732906	3122312	2117591	1767630	3607720	5060038	7307340	4536294	3459225	2826583	2014689
128	2141	14.035	279.158	Monoethylhexyl phthalic acid	[M+H]+	NA	1	TRUE	14.026	279.157	C16H22O4		C03343	Benzene and substituted derivatives	DJDSLBVSSOQSLW-UHFFFAOYSA-N	CCCCC(CC)COC(=O)C1=CC=CC=C1C(O)=O	annotated by user-defined text library	TRUE	TRUE	FALSE	NA	FALSE	FALSE	null	null	100	100	null	null	null	533.73	H9	279.15753:59447652 280.16088:10143864 281.16424:1258841	57.07038:871062 58.07365:11736 65.03889:9893 92.39777:9735 121.02715:9618 149.02293:6148716 150.02522:241504 167.03387:41562 178.60556:7236 190.04831:9044 193.70071:6858 205.08382:6199 259.26022:6093	55855008	54207816	75351120	45182120	59447652	47976156	56345472	64124268	49736328	55812712	62174036	46161208	50782572	46075740	54614616
129	2173	2.619	282.118	N6-Methyladenosine	[M+H]+	NA	0.458	FALSE	2.681	282.118	C11H15N5O4			Purine nucleosides	VQAYFKKCNSOZKM-IOSLPCCCSA-N	CNC1=NC=NC2=C1N=CN2[C@@H]1O[C@H](CO)[C@@H](O)[C@H]1O	annotated by user-defined text library	TRUE	TRUE	FALSE	NA	FALSE	FALSE	null	null	99.1	98.2	null	null	null	20.56	H19	282.11816:1323291 283.12151:167596 284.12487:0	NA	642986	1271332	949845	1050691	762730	470434	204154	100477	1007564	762128	1323291	908765	602731	231312	134490
130	2181	13.054	282.278	Dodemorph	[M+H]+	found in higher mz's MsMs_2368	0.708	TRUE	null	282.279	C18H35NO	61899	C18786	Morpholines	JMXKCYUTURMERF-UHFFFAOYSA-N	CC1CN(CC(C)O1)C2CCCCCCCCCCC2	430	TRUE	TRUE	TRUE	NA	FALSE	FALSE	null	null	78.1	null	60.2	70.6	84.6	77.07	H42	282.27753:1854363 283.28088:290770 284.28424:401016	55.05458:6042 56.05003:13345 57.07033:9670 58.02914:1536 60.04476:3801 67.05447:7463 69.06989:10889 70.06535:1394 71.08593:4245 72.04479:1641 79.05427:4973 81.06985:9732 82.0655:1849 83.04939:2421 83.0853:10462 85.10078:1901 86.06036:1937 89.05927:5195 93.06933:6497 93.95698:1030 95.08569:14122 96.08089:1152 97.06466:1556 97.10089:8206 107.08468:4659 109.10115:6973 111.11733:2043 121.10034:6291 1…	449502	2222076	6196631	907964	2278108	1957767	3704462	2730522	1253256	801312	3439070	964023	2844018	1370017	2400576
131	2182	13.507	282.278	Oleamide	[M+H]+	NA	0.625	FALSE	13.46	282.278	C18H35NO		C19670	Fatty Acyls	FATBGEAMYMYZAF-KTKRTIGZSA-N	CCCCCCCC\C=C/CCCCCCCC(N)=O	annotated by user-defined text library	TRUE	TRUE	FALSE	NA	FALSE	FALSE	null	null	99.7	99.5	null	null	null	29.04	H7	282.27786:2082992 283.28121:218597 284.28457:180878	NA	812277	1380054	2082992	1361528	1418971	1055190	1867408	1662942	1412402	857825	988828	1030157	1400586	800311	1179770
132	2196	6.107	283.174	Hexaethylene glycol	[M+H]+	ion correlated with 2366; adduct linked to 2366_[M+NH4]+; adduct linked to 2430_[M+Na]+; found in higher mz's MsMs_2708	1	TRUE	1.687	283.175	C12H26O7	17472		Polyethylene glycols	IIRDTKBZINWQAW-UHFFFAOYSA-N	C(COCCOCCOCCOCCOCCO)O	430	TRUE	TRUE	TRUE	NA	FALSE	FALSE	null	null	75.2	99.9	74.6	56.3	42.9	46.98	H18	283.17386:21243454 284.17721:2866850 285.18057:438601	57.07064:1578 69.07043:2811 73.0652:9147 83.08603:2003 87.04401:24338 89.0601:1279482 90.06332:17182 91.07529:3000 95.08563:1580 97.10188:1916 107.07001:23113 117.09123:1503 121.10036:1415 130.0864:6331 133.08534:414739 134.08836:5828 138.23009:1276 151.09634:10838 177.11191:37538 195.12254:8445 236.95673:2183 237.90746:1622 239.14777:7600 282.21826:1567 283.17395:6699	981213	921010	911754	854007	836775	1709536	929513	966608	1303321	21243454	818509	781774	769715	896906	764446
133	2207	14.342	284.293	Octadecanamide	[M+H]+	NA	1	TRUE	14.379	284.293	C18H37NO		C13846	Fatty Acyls	LYRFLYHAGKPMFH-UHFFFAOYSA-N	CCCCCCCCCCCCCCCCCC(N)=O	annotated by user-defined text library	TRUE	TRUE	FALSE	NA	FALSE	FALSE	null	null	100	100	null	null	null	1525.96	H48	284.29318:32757056 285.29653:5883628 286.29989:755498	57.0702:19014 63.80215:5367 71.0859:7709 72.04476:11648 83.08598:5611 85.10149:5348 92.40441:11691 102.09039:9100 107.80289:4502 116.10724:33819 130.12151:11445 144.34618:4810 147.6758:4754 176.66093:5112 178.69595:4892 195.39909:5059 205.23689:5569 276.64542:5635 284.29343:5419038	7049464	31012708	27797030	54489284	27753306	31951662	26986564	57382480	33579844	27551358	20796934	40259476	22803784	46183544	24225808
134	2208	13.806	284.293	1-Aminoheptadecan-2-ol	[M-H2O+H]+	NA	0.958	TRUE	null	284.294	C17H37NO	53311943		1,2-aminoalcohols	UGVBFHUWZNNKIK-UHFFFAOYSA-N	OC(CN)CCCCCCCCCCCCCCC	430	TRUE	TRUE	TRUE	NA	FALSE	FALSE	null	null	78	null	72.6	67.4	50	341.08	H43	284.2933:7468730 285.29665:1354648 286.30001:5849044	57.07032:8993 67.05446:1225 69.06987:4406 69.54706:959 71.08592:5396 74.06032:2558 81.06991:2071 83.08601:1885 85.10151:2220 88.07601:19641 95.08561:2514 97.10094:2081 100.07607:2075 102.09157:10854 109.10114:1306 116.0705:1111 116.10608:1486 127.17818:1103 138.60846:1245 144.91701:1156 149.50713:1055 159.02934:1071 167.28412:1263 173.60141:1168 174.03391:1080 266.28049:1584 283.28238:1286 284.25…	3416496	23599684	8976690	22061964	9590660	6340783	9165265	21704764	11987164	2842410	4586188	10560992	1445194	4837460	1504015
135	2213	14.039	284.33	Cetrimonium	[M+H]+	NA	0.417	FALSE	14.007	284.33	C19H41N						annotated by user-defined text library	TRUE	TRUE	FALSE	NA	FALSE	FALSE	null	null	94.7	89.3	null	null	null	12763.7	H17	284.32968:2290175 285.33303:582777 286.33639:0	NA	1054753	950562	2147578	819715	1533486	619790	1869068	1551972	2290175	762875	1563340	642495	1480335	676217	720588
136	2229	12.755	286.309	Spisulosine	[M+H]+	NA	1	TRUE	12.785	286.309	C18H39NO						annotated by user-defined text library	TRUE	TRUE	FALSE	NA	FALSE	FALSE	null	null	96.1	92.3	null	null	null	185.69	H7	286.30899:2225460 287.31234:438104 288.3157:0	57.06783:1174 57.07028:6658 62.06052:4655 71.086:1979 85.10086:1020 108.56501:1205 109.34376:1111 121.60252:1097 174.18443:2535 176.88408:1107 212.23477:20173 230.24631:138884 231.24997:9764 268.26163:4213 271.83481:1058 286.30933:369965	992157	1061614	2225460	1059658	1107469	1028405	2001378	1385411	1115927	526879	1313453	802769	1474318	776802	1092158
137	2254	11.978	288.252	N,N-Bis(2-hydroxyethyl)dodecanamide	[M+H]+	NA	1	TRUE	null	288.253	C16H33NO3	8430		N-acyl amines	AOMUHOFOVNGZAN-UHFFFAOYSA-N	CCCCCCCCCCCC(N(CCO)CCO)=O	430	TRUE	TRUE	TRUE	NA	FALSE	FALSE	null	null	71.9	null	63	51.7	57.1	224.42	H9	288.25204:2704678 289.25539:421757 290.25875:1936780	52.99396:953 56.05011:7627 57.07032:13323 58.06568:1019 61.17972:1194 61.48494:1099 65.94823:1034 67.07587:1163 71.08594:9463 74.06049:44270 79.09634:1179 83.12918:1079 85.10159:1950 88.07601:78035 90.9765:1819 102.05544:10742 116.07059:1604 120.06577:27486 129.46951:1123 150.24858:1182 195.02681:1171 239.60805:1091 242.24661:158032 243.25119:5130 270.2435:21901 288.25336:290496	1767159	2849312	4910332	1893787	2704678	2199491	3613120	2948182	2629126	2314781	3606840	1662872	3421763	1903668	2874048
138	2290	4.294	291.069	Arabinosylhypoxanthine	[M+Na]+	NA	0.625	TRUE	2.21	291.07	C10H12N4O5	135402037		Purine nucleosides	UGQMRVRMYYASKQ-UHFFFAOYSA-N	O=C1N=CNC2=C1N=CN2C3OC(CO)C(O)C3O	430	TRUE	TRUE	TRUE	NA	FALSE	FALSE	null	null	85.8	100	74.7	74.7	100	111.26	H6	291.06915:2807207 292.0725:278648 293.07586:0	50.3773:965 51.96144:1090 53.66733:929 55.13066:825 60.48721:955 65.28036:933 73.48351:1034 84.19534:950 90.81792:1148 113.4555:1084 115.59769:1010 155.95175:1093 159.0276:408714 160.0309:2534 173.0217:1132 211.44241:1169 291.06848:10443	2635036	2807207	2588476	2110286	1488878	617349	425855	506530	2286762	2124826	2293815	1461966	756907	757315	436543
139	2330	11.945	296.255	(4E,8E,10E-d18:3)sphingosine	[M+H]+	NA	1	TRUE	11.909	296.254	C18H33NO2						annotated by user-defined text library	TRUE	TRUE	FALSE	NA	FALSE	FALSE	null	null	99.2	98.4	null	null	null	92.9	H7	296.25461:1296749 297.25796:274285 298.26132:0	50.32273:789 56.15089:976 57.07028:1082 65.17992:894 66.83064:1022 69.06995:1842 71.08543:1137 71.8504:855 75.71298:889 81.07:1532 82.05149:1165 89.55965:1198 93.95103:913 94.6991:911 110.41758:1040 128.59657:1149 135.11633:1264 214.91675:2559 224.38634:1154 225.18541:1184 232.92741:8434 235.71986:1024 250.93814:6593 256.26175:1242 296.25589:81194	587896	770310	1296749	571685	971917	661714	1379461	966691	851232	662467	1391204	609431	1394694	643646	1178319
140	2345	5.711	298.095	5'-Methylthioadenosine	[M+H]+	NA	1	TRUE	5.748	298.096	C11H15N5O3S		C00170	5'-deoxyribonucleosides	WUUGFSXJNOTRMR-IOSLPCCCSA-N	CSC[C@H]1O[C@H]([C@H](O)[C@@H]1O)N1C=NC2=C1N=CN=C2N	annotated by user-defined text library	TRUE	TRUE	FALSE	NA	FALSE	FALSE	null	null	99.8	99.5	null	null	null	347.79	H47	298.09567:5610743 299.09902:718639 300.10238:274899	61.0113:25987 75.02643:8943 79.57881:1179 84.96021:1122 97.02837:13662 103.02122:5535 131.75708:1166 136.06099:809118 137.06557:11964 145.03107:23112 163.04083:11936 216.95084:1271 226.89011:1194 232.92665:1519 234.92184:1302 244.25793:1235 252.93266:1410 281.05267:2116 283.02924:2118 298.09698:5006	5167790	8358385	6417832	6824670	5550214	6405102	5305216	5463901	6349410	6362576	7201654	6003532	4599398	6387895	4501895
141	2367	14.786	300.288	Palmitoylethanolamide	[M+H]+	NA	1	TRUE	14.776	300.288	C18H37NO2		C16512	Carboximidic acids and derivatives	HXYVTAGFYLMHSO-UHFFFAOYSA-N	CCCCCCCCCCCCCCCC(=O)NCCO	annotated by user-defined text library	TRUE	TRUE	FALSE	NA	FALSE	FALSE	null	null	100	100	null	null	null	177.85	H21	300.2883:3685856 301.29165:758864 302.29501:0	57.07023:14935 62.06047:319735 63.06383:1541 67.05499:1952 69.07043:2381 71.08591:15210 81.06992:5616 83.08591:7568 85.10143:15422 89.0599:7977 95.08537:10897 97.10096:2587 109.10077:7963 133.08528:5971 282.27582:11135 283.26297:33716 284.26624:1553 300.28616:5966	2883279	4027380	5035833	2735314	2035527	1929394	5358252	2333776	3517681	2568656	4799928	1898651	3685856	2454416	1788535
142	2368	13.062	300.289	Sphingosine	[M+H]+	similar chromatogram in higher mz_3140	1	TRUE	13.092	300.288	C18H37NO2		C00319	Organonitrogen compounds	WWUZIQQURGPMPG-CCEZHUSRSA-N	CCCCCCCCCCCCC\C=C\C(O)C(N)CO	annotated by user-defined text library	TRUE	TRUE	FALSE	NA	FALSE	FALSE	null	null	99.9	99.8	null	null	null	257.08	H47	300.28815:3082717 301.2915:768487 302.29486:534504	55.05496:2673 56.05009:13818 57.07034:8973 58.02913:2710 60.04475:5254 67.05453:8141 69.0705:9039 70.06534:1596 71.0861:8855 79.05425:4712 81.0698:13878 83.0854:10061 85.1015:5822 86.06034:4362 89.06013:8780 93.07016:6023 95.08569:11336 97.10072:10477 107.08571:5960 109.10139:7981 121.10065:7702 123.11579:1657 133.08524:5177 135.11617:5851 252.26636:37307 258.27698:6062 264.26859:29534 282.27664:…	1183702	4990528	14491165	1410804	4672496	4377681	8220222	5583223	2087121	1261760	7693924	1484345	6306996	2712167	5368112
143	2389	12.769	302.304	Sphinganine	[M+H]+	NA	1	TRUE	12.795	302.303	C18H39NO2		C00836	Organonitrogen compounds	OTKJDMGTUTTYMP-ZWKOTPCHSA-N	CCCCCCCCCCCCCCC[C@@H](O)[C@@H](N)CO	annotated by user-defined text library	TRUE	TRUE	FALSE	NA	FALSE	FALSE	null	null	100	100	null	null	null	3832.67	H44	302.30331:9689967 303.30666:1843168 304.31002:92239	57.07029:9273 58.06562:1545 70.06546:9616 71.08591:8209 85.1015:4636 88.07593:30449 102.09138:8164 106.086:44894 240.26698:125865 241.2697:8036 258.27698:2317 261.18335:9459 283.28232:1802 284.29318:45359 285.29623:2293 293.27969:1682 302.30472:1207969	22147292	36326756	54192292	22407690	40288624	30826678	52239700	41820436	19749474	8734713	41848948	14142108	26511220	16645605	24726224
144	2419	13.187	304.299	Dimethyl dialkyl ammonium chloride	[M+H]+	NA	1	TRUE	13.217	304.298	C21H37N			Quaternary ammonium salts	VUHVIYBUEGOBMT-UHFFFAOYSA-N	CCCCCCCCCCCCCCCCC[N+](C)(C)CCCCCCCCCCCCCCCC	annotated by user-defined text library	TRUE	TRUE	FALSE	NA	FALSE	FALSE	null	null	95.4	90.9	null	null	null	62.12	H17	304.29843:2386801 305.30178:590520 306.30514:0	57.07025:1137 58.06574:34474 84.26199:1063 91.05393:122236 92.05754:1632 98.77763:1038 116.27837:1163 127.85013:1238 128.58127:1072 146.09395:1287 156.50174:1099 163.28999:1077 169.34897:1137 174.77451:1124 207.4749:1077 212.23477:98726 213.23834:8847 303.30444:1501 304.29883:319417	1099082	1290087	1156958	858444	1004172	4456016	1340395	1489700	2386801	52126	1156723	778325	853156	1019841	917419
145	2429	2.97	305.097	2-[(2-Acetamido-3-carboxy-1-oxopropyl)amino]pentanedioic acid	[M+H]+	adduct linked to 5449_[2M+H]+; adduct linked to 2696_[M+Na]+; adduct linked to 5675_[2M+Na]+	0.583	TRUE	null	305.098	C11H16N2O8	5255		Dipeptides	OPVPGKGADVGKTG-UHFFFAOYSA-N	O=C(O)CCC(N=C(O)C(N=C(O)C)CC(=O)O)C(=O)O	430	TRUE	TRUE	TRUE	NA	FALSE	FALSE	null	null	98.9	null	97.8	99.1	100	3927.12	H8	305.09705:44515184 306.1004:4882730 307.10376:74491456	56.05005:10524 70.02922:48839 84.0446:922060 85.02866:28327 88.03918:1669152 89.0426:26524 102.05438:1277464 103.05803:27165 112.03848:8846 130.04996:3495020 131.03299:14639 131.05309:90179 136.03856:28493 148.05977:3724210 149.06316:69788 153.06479:28434 154.04832:15892 157.06029:63195 158.04327:509547 159.04849:8419 164.0327:27026 182.04335:12884 185.05479:65424 195.07625:116609 199.06914:22014…	26610652	43556664	33659320	44515184	16706113	5468596	7776340	4774892	31263456	41047680	81546216	38832748	7959954	7851918	4479242
146	2431	15.023	305.246	5,8,11,14-Icosatetraenoic Acid	[M+H]+	NA	1	TRUE	null	305.248	C20H32O2	231		Long-chain fatty acids	YZXBAPSDXZZRGB-UHFFFAOYSA-N	O=C(O)CCCC=CCC=CCC=CCC=CCCCCC	430	TRUE	TRUE	TRUE	NA	FALSE	FALSE	null	null	75.2	null	60.5	59.3	80.4	69.29	H7	305.24597:2640052 306.24932:349212 307.25268:0	55.03876:1001 55.05464:1653 55.9515:1000 57.07028:4844 61.76989:980 67.05456:15629 69.07049:3974 71.08543:1904 72.04486:4230 74.68389:923 76.41449:998 79.05434:5186 81.07006:19398 83.08609:6257 91.05393:5199 93.07028:13594 95.08577:20319 97.06476:1245 97.10104:2774 105.06955:6846 107.08582:12791 109.10146:9475 117.06969:1397 119.08464:9530 121.10046:28084 123.11594:6290 131.08426:4425 133.09982:9…	1138201	1449947	2640052	1408690	1368376	1777642	2201066	1251596	1875831	1465261	1588240	1241060	2022393	1117753	1263648
147	2451	2.662	307.081	Gallocatechol	[M+H]+	NA	0.458	TRUE	null	307.081	C15H14O7	1249		Epigallocatechins	XMOCLSLCDHWDHP-UHFFFAOYSA-N	OC=1C=C(O)C2=C(OC(C3=CC(O)=C(O)C(O)=C3)C(O)C2)C1	430	TRUE	TRUE	TRUE	NA	FALSE	FALSE	null	null	96.4	null	97.7	94	86.9	5434.86	H12	307.08154:133397224 308.08489:14335613 309.08825:417670	55.01821:33375 56.05003:94951 74.00586:205265 76.02173:244114 76.03954:1706885 84.04452:7778054 85.04791:380470 92.0165:48063 96.04432:103756 99.05474:42091 102.05528:287933 107.99325:127109 109.05257:157542 112.03844:46659 114.05491:59229 130.0498:6433470 131.04433:497735 131.99272:39081 136.03851:31737 140.01518:436009 142.03232:40642 142.04962:330935 143.04428:92975 144.01134:38633 145.05908:2…	40993972	56521352	46753100	53864588	44707756	163469040	143591792	133397224	49577056	29236292	58311324	57043248	188164592	170213376	177245808
148	2449	0.883	305.067	(-)-Epigallocatechin	[M-2H]2-	similar chromatogram in higher mz_5376; similar chromatogram in higher mz_2657	1	TRUE	0.878	305.067	C15H14O7		C12136	Flavonoids	XMOCLSLCDHWDHP-IUODEOHRSA-N	O[C@@H]1CC2=C(O[C@@H]1C1=CC(O)=C(O)C(O)=C1)C=C(O)C=C2O	annotated by user-defined text library	TRUE	TRUE	FALSE	NA	FALSE	FALSE	null	null	100	99.9	null	null	null	4072.73	neg_H11	305.06738:40733096 306.07073:3827298 307.07409:0	51.03515:3980 58.02776:29982 64.95075:4070 72.0075:4364 74.0228:160711 75.01919:4039 82.02802:18109 86.02261:55907 86.05901:6920 87.05422:6480 96.00685:34102 96.95786:267614 97.01043:16311 97.03828:24871 99.05405:81457 100.00239:35437 101.07042:6395 102.05383:5066 105.99467:39566 112.03869:4456 113.03398:4469 116.01539:4376 123.05485:4887 125.03343:7899 125.07056:4019 126.01785:4278 127.04926:224…	36446016	38478744	29834726	33823828	28057062	33288626	40733096	35601432	39491700	28047306	34856092	32340356	31255372	38446812	38924168
149	2467	1.571	308.089	gamma-Glutamylcysteinylglycine	[M+H]+	NA	0.792	TRUE	null	308.091	C10H17N3O6S	745		Peptides	RWSXRVCMGQZWBV-UHFFFAOYSA-N	O=C(O)CN=C(O)C(N=C(O)CCC(N)C(=O)O)CS	430	TRUE	TRUE	TRUE	NA	FALSE	FALSE	null	null	96.5	null	97.8	93.5	92.9	172.1	H20	308.08929:31328494 309.09264:3285877 310.096:1639036	58.99557:77377 76.0219:2193049 76.0392:58589 84.04456:456198 86.99008:29108 88.02183:8942 102.05523:19273 112.04965:6468 116.01603:279063 130.04982:480474 131.05283:6392 142.03064:145651 144.01132:367648 145.05942:9709 146.02693:22188 161.0377:8088 162.02101:1748826 163.0231:27375 170.02611:128837 179.04778:961891 187.05243:75865 188.0367:7488 199.05301:21640 205.06421:9249 215.04802:89915 216.03…	141148	1597053	1057827	8626943	833132	568351	4663552	231701	339781	662506	6230716	31328494	920124	5978719	1281163
150	2490	1.284	310.111	N-Acetylneuraminic acid	[M+H]+	NA	0.833	TRUE	1.238	310.112	C11H19NO9		C19910	Organooxygen compounds	SQVRNKJHWKZAKO-PFQGKNLYSA-N	CC(=O)N[C@@H]1[C@@H](O)C[C@](O)(O[C@H]1[C@H](O)[C@H](O)CO)C(O)=O	annotated by user-defined text library	TRUE	TRUE	FALSE	NA	FALSE	FALSE	null	null	100	100	null	null	null	138.92	H21	310.11209:2183682 311.11544:0 312.1188:0	54.01234:987 55.01858:1153 58.44051:1149 60.04486:17075 68.04965:4606 73.02734:985 75.18707:895 81.03394:2177 82.8867:1152 84.04457:8882 85.02861:4701 96.0443:1368 96.99216:1122 97.02841:1932 98.05995:1997 103.03915:14728 106.06524:1827 108.04433:1573 109.02771:1394 110.06071:4289 112.03961:18407 114.06528:1624 116.97595:1313 120.04436:1518 121.02827:45727 122.06029:1616 123.04331:6866 126.05366:…	2496634	3270997	2759098	2906049	2229995	2160632	2269781	1981124	2435210	2953828	2937142	2400304	2183682	2135953	2103198
151	2498	15.291	310.309	N-Hexadecanoylpyrrolidine	[M+H]+	NA	0.542	TRUE	15.325	310.309	C20H39NO			Pyrrolidines	ULDNZNZTSYZQKK-UHFFFAOYSA-N	CCCCCCCCCCCCCCCC(=O)N1CCCC1	annotated by user-defined text library	TRUE	TRUE	FALSE	NA	FALSE	FALSE	null	null	99	98	null	null	null	515.28	H17	310.30914:3647978 311.31249:908855 312.31585:2827981	57.07025:2342 71.08595:1101 72.04482:7391 72.08067:8818 79.00899:1120 83.08604:1816 85.19769:1121 101.42652:1265 104.17332:1109 114.09073:1413 142.12227:2291 156.13843:1508 167.98613:1150 223.8643:1192 232.69098:1155 270.27679:13027 310.30688:481739	330569	2920143	3179996	5782354	2714879	3558772	3068508	6495189	3647978	2933394	1933825	3940649	2424726	4942642	2540467
152	2597	12.828	318.299	2-Aminooctadecane-1,3,4-triol	[M+H]+	NA	1	TRUE	7.96	318.299	C18H39NO3	248575		Lipids	AERBNCYCJBRYDG-UHFFFAOYSA-N	OCC(N)C(O)C(O)CCCCCCCCCCCCCC	430	TRUE	TRUE	TRUE	NA	FALSE	FALSE	null	null	80.7	99.9	55.8	79.9	100	132.62	H10	318.29892:3978811 319.30227:853195 320.30563:0	56.05015:19502 57.07027:11053 58.06576:21258 60.0448:7522 71.08614:9893 74.06044:40046 85.10157:7148 86.06043:8744 88.07594:17163 104.07056:4914 118.08552:18255 122.08086:59856 231.49052:1428 238.25247:2125 256.26123:12547 270.27722:187052 271.27982:8955 282.27686:1454 300.2854:18216 318.29666:531894	1796759	2383470	3410443	1806137	1274815	3978811	3325062	4343812	793642	520054	2995624	735664	1173083	882155	1447090
153	2598	11.784	318.299	Phytosphingosine	[M+H]+	NA	0.333	FALSE	11.747	318.299	C18H39NO3		C12144	Organonitrogen compounds	AERBNCYCJBRYDG-KSZLIROESA-N	CCCCCCCCCCCCCC[C@@H](O)[C@@H](O)[C@@H](N)CO	annotated by user-defined text library	TRUE	TRUE	FALSE	NA	FALSE	FALSE	null	null	99.1	98.3	null	null	null	15.59	H7	318.29898:359476 319.30233:78769 320.30569:23525	NA	150070	179487	359476	145078	904775	158067	323191	210129	218122	164342	293775	179115	314712	201063	229680
154	2660	1.362	324.057	Cytidine monophosphate	[M+H]+	NA	0.708	TRUE	1.396	324.058	C9H14N3O8P		C00055	Pyrimidine nucleotides	IERHLVCPSMICTF-XVFCMESISA-N	NC1=NC(=O)N(C=C1)[C@@H]1O[C@H](COP(O)(O)=O)[C@@H](O)[C@H]1O	annotated by user-defined text library	TRUE	TRUE	FALSE	NA	FALSE	FALSE	null	null	100	100	null	null	null	692.16	H48	324.05759:5485068 325.06094:582126 326.0643:0	50.4373:1015 51.10254:1039 54.69027:1040 63.12369:947 69.84171:992 78.88985:956 95.02319:3778 97.0285:29097 98.98459:2111 112.05072:671420 113.04726:1945 113.0541:7389 114.06638:1507 128.83461:1081 132.6089:1158 136.06099:6996 178.99313:1098 223.53096:1123 240.30582:1034 242.91666:1081 270.73688:1118 279.72128:1126	7874705	9248596	10364067	13873542	12474993	2224827	5857440	2086994	9395897	10173952	9393464	13516470	5011077	2142025	5856250
155	2661	1.196	324.057	Cytidine-5'-monophosphate	[M+H]+	NA	0.625	TRUE	null	324.059	C9H14N3O8P	6131	C00055	Pyrimidine ribonucleoside monophosphates	IERHLVCPSMICTF-XVFCMESISA-N	O[C@H]1[C@@H](O)[C@@H](O[C@@H]1COP(O)(O)=O)N1C=CC(=N)N=C1O	430	TRUE	TRUE	TRUE	NA	FALSE	FALSE	null	null	86.6	null	87.9	77.9	66.7	266.21	H12	324.05698:4906522 325.06033:260154 326.06369:0	69.04541:1487 95.02413:4614 97.02843:59640 98.98372:1303 112.0497:1321013 113.05331:13095 126.05402:5005 132.07619:2161 136.0611:4692 138.05457:1571 162.11102:1504 176.03918:1769 235.9911:1707 237.02599:1335 237.97017:1440 267.80368:1350 283.03397:1954 297.71194:1372	1125625	1456749	1382896	1118572	1006007	5592984	5857440	4906522	1154257	1044162	945191	785928	5011077	4652947	5856250
156	2669	1.545	325.041	Uridine 5'-monophosphate	[M+H]+	adduct linked to 2928_[M+Na]+	0.792	TRUE	1.584	325.042	C9H13N2O9P		C00105	Pyrimidine nucleotides	DJJCXFVJDGTHFX-XVFCMESISA-N	O[C@H]1[C@@H](O)[C@@H](O[C@@H]1COP(O)(O)=O)N1C=CC(=O)NC1=O	annotated by user-defined text library	TRUE	TRUE	FALSE	NA	FALSE	FALSE	null	null	98.9	97.8	null	null	null	2616.84	H41	325.04218:2796976 326.04553:166411 327.04889:29911	69.03392:8599 95.04781:1144 97.0284:692184 98.0313:11991 98.95473:1128 112.0508:69835 113.03484:34049 113.05413:4400 115.03851:1655 116.03255:1235 136.06104:1749 149.02286:2491 166.04953:1290 213.14067:1201 225.21722:1190 227.06529:2705 228.96254:1271 231.64745:1188 237.90739:1216 255.88062:1597 312.69998:1260	8926064	11476215	15493379	20669072	15082886	495726	385633	355996	14513593	15796119	13104194	22232842	340712	384395	518207
157	2670	1.382	325.041	Uridine-5'-monophosphate	[M+H]+	adduct linked to 5808_[2M+H]+; adduct linked to 2928_[M+Na]+	0.417	TRUE	null	325.043	C9H13N2O9P	6030	C00105	Pyrimidine ribonucleoside monophosphates	DJJCXFVJDGTHFX-XVFCMESISA-N	O[C@@H]1[C@@H](COP(O)(O)=O)O[C@H]([C@@H]1O)N1C=CC(O)=NC1=O	430	TRUE	TRUE	TRUE	NA	FALSE	FALSE	null	null	81.1	null	74.5	73.4	66.7	2434.21	H23	325.04086:12200986 326.04421:1184032 327.04757:118349	51.02329:1488 55.01818:1463 69.03396:25238 70.0292:1552 85.02858:1483 95.02407:1779 97.02837:2240986 98.03132:32789 98.98366:7415 112.05072:472399 113.03474:123881 113.0542:37815 115.03827:10724 136.061:3501 138.05449:2867 166.0495:3375 167.04427:2566 185.9655:1464 209.05394:3568 227.06543:18652 235.98752:2496 283.87564:1462 322.66003:1549	0	0	0	83126	15082886	11742115	11462425	8070651	0	0	0	0	8709132	8865312	12200986
158	2685	14.965	326.303	N-Oleoylethanolamine	[M+H]+	NA	0.75	TRUE	14.956	326.303	C20H39NO2			Organonitrogen compounds	BOWVQLFMWHZBEF-KTKRTIGZSA-N	CCCCCCCC\C=C/CCCCCCCC(=O)NCCO	annotated by user-defined text library	TRUE	TRUE	FALSE	NA	FALSE	FALSE	null	null	100	99.9	null	null	null	638.42	H42	326.30325:3742269 327.3066:619977 328.30996:43501	55.05458:2243 57.07022:2505 62.06046:237704 67.05446:2476 69.07046:9365 71.08592:1974 81.06991:7316 83.08575:12046 85.10152:1238 89.06007:2114 93.07018:1480 95.08543:11475 95.13136:1069 97.10095:5576 98.98461:5801 107.26041:1205 109.10115:5082 121.1016:7070 123.11711:1353 135.1162:4637 149.13161:1798 212.84586:1296 247.23936:1306 254.15416:1159 279.29587:1131 284.2926:22356 285.29568:10776 308.26…	2968357	4397853	6355376	3073829	2637399	2751693	8209230	3319496	4595735	3571470	5198594	2440031	5341917	3597641	2214337
159	2741	13.528	330.335	Oleoyl Ethanolamide-d4	[M+H]+	similar chromatogram in higher mz_5883	1	TRUE	13.523	330.334	C20H35D4NO2						annotated by user-defined text library	TRUE	TRUE	FALSE	NA	FALSE	FALSE	null	null	99.9	99.8	null	null	null	11303.2	H19	330.33453:175439376 331.33788:36574272 332.34124:3993798	57.07029:271626 70.06543:411123 71.08593:157568 85.10152:105347 88.07594:857237 102.09133:263025 106.08601:1262755 268.29886:113149 286.30902:125851 287.31329:33859 312.32312:1588974 313.32504:125640 330.33606:41320716 330.48422:33581	209816448	111511136	90022104	113242992	14827037	169929392	167311856	146909312	9696941	4699984	175439376	6875947	10757488	7116112	31069170
160	2838	13.955	338.34	13-Docosenamide, (13Z)-	[M+H]+	NA	0.792	TRUE	null	338.342	C22H43NO	8214		Fatty amides	UAUDZVJPLUQNMU-UHFFFAOYSA-N	N=C(O)CCCCCCCCCCCC=CCCCCCCCC	430	TRUE	TRUE	TRUE	NA	FALSE	FALSE	null	null	91.5	null	89	88.8	80.3	2398.67	H22	338.34058:10082125 339.34393:2401937 340.34729:93185	55.01818:2166 55.05466:35988 57.03394:13999 57.07032:102076 58.06563:1734 67.05455:39692 69.0705:123416 71.04967:9508 71.086:84130 72.04478:5181 72.08102:10018 79.05426:8085 81.06998:87872 83.04938:6003 83.08537:167027 84.08031:1898 84.08908:1927 85.06509:9228 85.10157:50656 86.06033:22720 86.0967:3068 93.07026:27930 95.08567:107325 96.08892:1895 97.06474:34509 97.101:160856 98.10414:2218 99.0799…	7958493	35766212	99356920	110702432	158161520	88572216	43579520	88997592	143807760	68897752	41894812	58852868	81594488	10082125	56443264
161	2860	12.003	340.281	Oleoyl glycine	[M+H]+	NA	1	TRUE	11.969	340.281	C20H37NO3			Carboxylic acids and derivatives	HPFXACZRFJDURI-KTKRTIGZSA-N	CCCCCCCC\C=C/CCCCCCCC(=O)NCC(O)=O	annotated by user-defined text library	TRUE	TRUE	FALSE	NA	FALSE	FALSE	null	null	99.3	98.7	null	null	null	274.61	H12	340.28091:2800888 341.28426:606440 342.28762:0	55.055:1391 57.03388:2097 57.07025:2480 62.55399:1157 67.0545:1170 69.06991:2040 71.0854:1609 76.58134:1183 77.18618:999 78.32082:1076 81.06995:4604 83.08533:1877 92.40365:2599 95.08566:2593 97.101:2068 97.63131:1054 99.09216:1416 106.77956:1240 135.11626:1490 135.92273:1147 148.38309:1097 238.97957:1303 329.96646:1251 340.2692:286062	2042819	2249115	4686675	1930267	2781559	2193866	5607226	2800888	2921583	2204594	4045836	1872565	3807493	1931444	3326752
162	2894	13.829	343.152	7-Hydroxyaustrobailignan 5	[M+H]+	adduct linked to 3064_[M+NH4]+	1	TRUE	13.822	343.152	C20H22O5			Dibenzylbutane lignans	SDXLCXZRXWWAGW-UHFFFAOYSA-N	CC(CC1=CC2=C(OCO2)C=C1)C(C)C(O)C1=CC=C2OCOC2=C1	annotated by user-defined text library	TRUE	TRUE	FALSE	NA	FALSE	FALSE	null	null	100	100	null	null	null	855.69	H12	343.15189:4969210 344.15524:1116132 345.1586:0	57.07065:1878 71.08595:1840 77.0391:6305 88.07592:5160 91.05378:8133 95.04961:5992 105.0337:586584 106.03612:12001 163.07443:796922 164.07848:24218 240.2318:2732 283.2644:2809 324.32654:9033 325.32611:6066 342.36887:30285 343.37314:15190	5316921	5452583	5058338	5425532	5890274	5169358	5407501	4969210	5651357	3378675	3891019	5075094	5602040	6668752	6227136
163	2896	11.833	343.294	CocamidoprpylBetaine	[M+H]+	adduct linked to 3139_[M+Na]+	1	TRUE	11.808	343.293	C19H38N2O3						annotated by user-defined text library	TRUE	TRUE	FALSE	NA	FALSE	FALSE	null	null	99.3	98.6	null	null	null	155.44	H11	343.29373:1576371 344.29708:421255 345.30044:0	53.23036:984 57.07026:4111 58.06525:1099 64.49266:1013 66.33902:1075 67.0545:1104 71.08597:2252 77.05258:1060 83.75156:1199 85.10082:1512 89.06012:6801 95.08567:1127 109.10121:1193 133.08534:1332 179.32535:1217 183.17378:7613 206.88666:2484 224.89716:2825 231.28021:1207 240.2318:458843 241.23454:33483 264.90955:1357	701477	939017	1383737	847305	801105	1144326	1576371	1088230	890763	909301	1406529	842747	1127445	807744	1348149
164	2903	12.382	344.277	Dodecanoylcarnitine	[M+H]+	NA	1	TRUE	12.435	344.277	C19H37NO4			Fatty Acyls	FUJLYHJROOYKRA-QGZVFWFLSA-N	CCCCCCCCCCCC(=O)O[C@H](CC([O-])=O)C[N+](C)(C)C	annotated by user-defined text library	TRUE	TRUE	FALSE	NA	FALSE	FALSE	null	null	97.2	94.4	null	null	null	360.36	H44	344.27734:4818314 345.28069:1065290 346.28405:144394	57.03384:5077 57.07021:8203 60.08145:86730 69.03394:3000 71.08591:6280 81.06989:1996 83.086:4992 85.02859:778187 85.1015:1938 86.03159:14976 89.06016:11162 95.08565:11151 109.10107:10189 133.08458:9700 144.10152:21187 183.17354:33688 201.18475:1541 208.88203:2518 226.89337:1701 240.23166:2913 285.20483:53261 286.20792:2971 344.27475:139194	2935409	7074567	7677996	7525964	4377804	3931571	11948990	4653235	12524220	3800222	14249712	6716804	4979902	6805232	6857641
165	2933	10.173	347.229	Corticosterone	[M+H]+	ion correlated with 2673	0.958	TRUE	10.158	347.229	C21H30O4		C02140	Steroids and steroid derivatives	OMFXVFTZEKFJBZ-HJTSIMOOSA-N	[H][C@@]1(CC[C@@]2([H])[C@]3([H])CCC4=CC(=O)CC[C@]4(C)[C@@]3([H])[C@@]([H])(O)C[C@]12C)C(=O)CO	annotated by user-defined text library	TRUE	TRUE	FALSE	NA	FALSE	FALSE	null	null	100	100	null	null	null	137.41	H10	347.22879:1554604 348.23214:305203 349.2355:0	53.73896:939 57.14189:960 58.78056:869 60.3758:914 66.54552:1082 70.17902:968 91.67426:1036 100.80072:1095 136.06119:10088 211.94475:1191 220.7305:1294 237.86929:1351 255.87987:8015 294.69992:1232 347.22607:272387	63406	183867	52611	66838	56653	1554604	46534	102731	188106	691703	122337	45405	68933	55823	55324
166	2944	1.559	348.069	Adenosine monophosphate	[M+H]+	adduct linked to 6176_[2M+H]+; found in higher mz's MsMs_6176; adduct linked to 3194_[M+Na]+; found in higher mz's MsMs_5935; found in higher mz's MsMs_6302	1	TRUE	1.677	348.069	C10H14N5O7P		C00020	Purine nucleotides	UDMBCSSLTHHNCD-KQYNXXCUSA-N	NC1=C2N=CN([C@@H]3O[C@H](COP(O)(O)=O)[C@@H](O)[C@H]3O)C2=NC=N1	annotated by user-defined text library	TRUE	TRUE	FALSE	NA	FALSE	FALSE	null	null	98.1	96.2	null	null	null	46955.6	H41	348.06931:146928128 349.07266:17236158 350.07602:3206058	55.02976:6828 69.03391:13129 97.02837:911642 98.03133:18556 98.98455:7445 119.03404:21142 136.061:15645629 137.04614:130838 137.06557:320637 178.07227:6705 228.96568:7184 250.09235:73797 348.06799:103778	533923680	628983232	629676800	728193920	512827296	661395648	605912448	583041280	692387328	594894336	665800768	725935680	541876480	622304768	652430976
167	3023	13.75	356.35	Eicosanoyl-EA	[M+H]+	NA	1	TRUE	13.646	356.35	C22H45NO2						annotated by user-defined text library	TRUE	TRUE	FALSE	NA	FALSE	FALSE	null	null	99.1	98.2	null	null	null	183.45	H7	356.35022:4589478 357.35357:1258155 358.35693:0	55.05463:2300 57.07027:5935 59.06067:2201 69.06993:8103 70.06541:6582 71.08599:5177 81.06998:1569 83.08537:5662 86.09679:7279 88.07596:24914 91.05722:2035 97.10104:4943 102.0915:3098 106.08615:35189 121.2434:1362 184.07289:76281 185.07657:1697 262.25037:9845 264.26855:35684 276.11847:1698 284.29373:1886 296.29459:3074 338.34207:36383 339.34256:2306 356.34897:1034627	1315377	2637259	4589478	2004516	2268048	2487814	3789706	3215782	1257426	2402273	2753051	665094	1975929	942006	1844060
168	3063	1.32	360.148	Disaccharide(Hex-Hex)	[M+NH4]+	ion correlated with 4294; adduct linked to 2893_[M+H]+	0.125	TRUE	null	360.15	C12H22O11	3749604		O-glycosyl compounds	PVXPPJIGRGXGCY-UHFFFAOYSA-N	OCC1OC(OCC2OC(O)(CO)C(O)C2O)C(O)C(O)C1O	430	TRUE	TRUE	TRUE	NA	FALSE	FALSE	null	null	92.8	null	83.6	95.1	100	435.07	H5	360.1481:10070014 361.15145:1195104 362.15481:0	55.01818:16175 57.03399:20787 61.0289:8554 69.03404:56187 71.04964:3057 73.02865:17694 81.03401:9940 85.02869:500904 86.03169:6272 91.03912:7167 97.0285:165200 98.03151:2197 99.04359:29689 101.02286:7384 103.03823:2929 109.02788:14375 115.03867:18667 127.03835:517193 128.04268:12900 130.04994:8098 132.07628:6000 133.04903:2681 145.04962:340375 146.0522:6257 148.05972:4772 163.05888:50388 180.0656…	10070014	60940	56307	27106	162021	42955	17977	0	1729589	267106	13216	47467	27733	0	0
169	3083	12.866	361.272	O-Arachidonoyl Glycidol	[M+H]+	found in higher mz's MsMs_5581; found in higher mz's MsMs_5400	1	TRUE	12.89	361.271	C23H36O3						annotated by user-defined text library	TRUE	TRUE	FALSE	NA	FALSE	FALSE	null	null	100	100	null	null	null	460.25	H19	361.27142:7170510 362.27477:1550948 363.27813:320533	53.03895:2037 55.01818:16507 55.05469:44332 57.03394:62720 57.07029:20280 65.03886:2564 67.05453:153337 69.03396:2145 69.07047:76055 71.04957:2583 71.08593:6669 73.02852:8956 75.04444:2815 77.03844:1806 79.05431:115428 80.05768:1911 81.06994:160297 83.04939:7798 83.08602:27651 85.06521:12185 85.10152:2684 91.05388:128743 92.05751:2232 93.0702:147715 95.04886:10221 95.08559:141768 97.06462:32951 9…	5731148	10432607	10795025	4541174	4165199	5136142	6416211	7115556	7247486	5790674	7170510	4622246	8688642	6614208	6488242
170	3111	1.567	364.064	Guanosine-5'-monophosphate	[M+H]+	adduct linked to 6418_[2M+H]+	1	TRUE	null	364.065	C10H14N5O8P	135398631	C00144	Purine ribonucleoside monophosphates	RQFCJASXJCIDSX-UUOKFMHZSA-N	O[C@@H]1[C@@H](COP(O)(O)=O)O[C@H]([C@@H]1O)N1C=NC2=C1NC(=N)N=C2O	430	TRUE	TRUE	TRUE	NA	FALSE	FALSE	null	null	86.3	null	86.6	70	80	7117.77	H9	364.06384:40900460 365.06719:5263066 366.07055:967247	66.94994:3417 69.034:3448 97.02853:480685 98.03145:4416 102.05527:4652 110.03448:8097 111.08074:3672 116.90643:3658 135.02974:38688 136.06104:42926 152.03546:48488 152.05502:7519466 152.21519:3531 153.03961:19578 153.06091:106165 171.07388:3900 203.99348:5017 217.08139:5135 235.85023:3936 245.21313:4186 256.51862:4719 299.84262:4991	38108704	38310036	43076660	38710848	40900460	43074960	42731364	43688536	35736268	40337624	32975360	33653928	35649136	40758464	42593088
171	3113	1.865	364.064	Guanosine monophosphate	[M+H]+	NA	0.333	TRUE	1.781	364.064	C10H14N5O8P		C00144	Purine nucleotides	RQFCJASXJCIDSX-UUOKFMHZSA-N	NC1=NC2=C(N=CN2[C@@H]2O[C@H](COP(O)(O)=O)[C@@H](O)[C@H]2O)C(=O)N1	annotated by user-defined text library	TRUE	TRUE	FALSE	NA	FALSE	FALSE	null	null	95.3	90.7	null	null	null	1045.05	H46	364.06354:2979665 365.06689:406484 366.07025:33399	97.02847:50009 131.14818:1265 135.02982:2196 152.05666:887880 153.04129:2187 153.06079:16155 217.06302:2166	6554430	9865763	11071686	9116842	6792226	5775992	3070335	3182583	5927501	8851665	8000102	5244851	4849404	5367390	4167901
172	3137	13.83	365.135	3,6-Dimethoxy-6'',6''-dimethylpyrano[2,3:7,8]flavone	[M+H]+	similar chromatogram in higher mz_5473	1	TRUE	13.833	365.135	C22H20O5						annotated by user-defined text library	TRUE	TRUE	FALSE	NA	FALSE	FALSE	null	null	100	100	null	null	null	639.38	H42	365.13467:11781649 366.13802:2572747 367.14138:335988	50.28411:929 51.672:970 62.30042:1070 69.06987:1117 81.06991:1402 83.08601:1468 84.46847:1002 89.06007:1394 89.51054:1115 92.40445:2752 95.08562:2082 107.08573:1450 109.2927:1176 110.3108:1067 126.02176:2809 184.0728:4154 199.92146:1168 217.84772:1391 243.0993:20477 266.28464:1625 296.25565:1179 365.13336:266127	7760508	7111273	6408902	7562584	10034982	8566691	8578472	7530047	10300240	5338204	5633774	9430205	10282438	12800117	12345174
173	3138	6.444	365.156	4-(3-Benzylpyrrolidin-1-yl)-5-chloro-6-methyl-2-pyridin-2-ylpyrimidine	[M+H]+	ion correlated with 3230; ion correlated with 2955; ion correlated with 3539	0.292	TRUE	null	365.153	C21H21ClN4	44591429		Pyridinylpyrimidines	AULZAOYATYMWMK-UHFFFAOYSA-N	ClC=1C(=NC(=NC1C)C2=NC=CC=C2)N3CCC(CC=4C=CC=CC4)C3	430	TRUE	TRUE	TRUE	NA	FALSE	FALSE	null	null	76.4	null	70.3	73.6	50	19.87	H18	365.15646:1222465 366.15981:203768 367.16317:0	64.68613:1064 66.40671:1164 70.06538:1487 71.61124:991 78.40371:1091 90.77435:1029 110.07059:1242 119.14634:1072 150.64932:1130 159.72977:1144 175.95503:1330 184.16528:1190 233.77878:1173 365.15344:75528	47021	47343	52152	19894	39663	55243	35542	27460	55900	1222465	59228	25989	30782	47191	40080
174	3183	15.836	369.35	Coprostanone	[M-H2O+H]+	NA	0.167	TRUE	null	369.352	C27H46O	91746665		Cholesterols and derivatives	PESKGJQREUXSRR-JAGYRSRJSA-N	CC(C)CCCC(C)C1CCC2C3CC[C@@H]4CC(=O)CCC4(C)C3CCC12C	430	TRUE	TRUE	TRUE	NA	FALSE	FALSE	null	null	83.2	null	68.5	85.2	77.9	33.72	H12	369.34982:13494025 370.35317:4588266 371.35653:571058	55.05463:17971 57.0704:44793 67.05453:32688 69.07001:50569 71.08604:58729 79.05429:13330 81.07005:128215 83.08547:83615 85.10167:25613 91.05387:11581 92.40448:5182 93.06941:33455 95.08574:166009 97.10118:59246 105.06973:34544 107.08482:52592 109.10128:198347 110.10455:2167 111.11662:49597 119.08488:45972 121.10049:67767 122.1038:2571 123.11602:96050 125.1317:21986 131.08417:3914 133.10008:59949 1…	2446756	541220	145256	10926811	6236804	16778578	5668786	13494025	24142988	10968363	15571805	16431842	18385712	20255350	15048335
175	3185	15.969	369.35	Cholesterol	[M+H]+	NA	0.125	TRUE	15.991	369.35	C27H46O		C00187	Steroids and steroid derivatives	HVYWMOMLDIMFJA-DPAQBDIFSA-N	[H][C@@]1(CC[C@@]2([H])[C@]3([H])CC=C4C[C@@H](O)CC[C@]4(C)[C@@]3([H])CC[C@]12C)[C@H](C)CCCC(C)C	annotated by user-defined text library	TRUE	TRUE	FALSE	NA	FALSE	FALSE	null	null	99.7	99.4	null	null	null	82.51	H42	369.34961:17378918 370.35296:5511508 371.35632:997315	55.05449:22008 57.07033:88134 67.0546:43382 69.07045:84138 71.08598:108562 79.05424:15733 81.06996:231496 82.07323:6504 83.08536:154643 85.10156:49036 91.05382:19310 93.07012:59540 95.08566:302201 96.08891:7206 97.10101:138167 105.06947:71477 107.08583:98908 109.1012:352536 110.10339:5922 111.11626:91348 119.08468:82128 121.10048:136248 123.11592:150375 124.11948:4198 125.13166:37595 131.08409:65…	2407085	545526	115340	15783738	9411999	27579222	5502760	12940292	24126792	15233727	24302804	16431842	42163064	20289000	15078947
176	3280	15.577	376.317	Adrenoyl ethanolamide	[M+H]+	NA	1	TRUE	15.574	376.317	C24H41NO2		C13829	Organonitrogen compounds	FMVHVRYFQIXOAF-DOFZRALJSA-N	CCCCC\C=C/C\C=C/C\C=C/C\C=C/CCCCCC(=O)NCCO	annotated by user-defined text library	TRUE	TRUE	FALSE	NA	FALSE	FALSE	null	null	99.9	99.9	null	null	null	89.11	H17	376.31686:1778215 377.32021:431042 378.32357:0	57.07025:2249 89.06011:1342 93.26724:1150 102.62082:1189 115.25183:1125 156.13844:1165 209.39276:1139 233.50105:1125 250.27953:1169 281.87692:1289 376.31564:123879	306019	183154	723575	433802	310374	397350	1075444	809281	1778215	598513	232245	202202	1086011	522612	674705
177	3311	12.747	380.254	Sphingosine 1-phosphate	[M+H]+	NA	1	TRUE	12.729	380.254	C18H38NO5P		C06124	Sphingolipids	DUYSYHSSBDVJSM-KRWOKUGFSA-N	CCCCCCCCCCCCC\C=C\[C@@H](O)[C@@H](N)COP(O)(O)=O	annotated by user-defined text library	TRUE	TRUE	FALSE	NA	FALSE	FALSE	null	null	99.8	99.6	null	null	null	477.91	H6	380.25452:3387312 381.25787:635715 382.26123:59038	57.07029:7302 67.05457:9840 69.06995:5875 70.06543:2662 71.08601:5701 79.05438:13325 81.07012:13608 82.06496:62685 83.08538:5357 85.10161:1700 89.06017:1656 93.06951:34893 95.08582:10660 96.08103:9163 97.10106:2878 98.98379:1973 107.08469:12348 109.10019:4400 121.10048:13238 123.11595:1520 135.11633:8079 149.13177:2227 184.073:2762 262.2518:9491 264.26877:617913 265.26996:51606 320.22345:12564	1433289	3387312	5055468	3032620	1977738	1840118	5604402	2994498	3393926	1610783	7852263	2245552	3593856	2352853	2677692
178	3345	5.243	384.113	Succinyladenosine	[M+H]+	NA	1	TRUE	5.265	384.113	C14H17N5O8			Purine nucleosides	VKGZCEJTCKHMRL-VWJPMABRSA-N	OC[C@H]1O[C@H]([C@H](O)[C@@H]1O)N1C=NC2=C(N[C@@H](CC(O)=O)C(O)=O)N=CN=C12	annotated by user-defined text library	TRUE	TRUE	FALSE	NA	FALSE	FALSE	null	null	99.8	99.5	null	null	null	188.47	H21	384.11273:1560958 385.11608:195719 386.11944:39930	57.03386:1488 73.02853:1225 80.71594:1368 85.02861:1573 133.04889:1844 136.06099:14478 162.07564:13206 167.83751:1148 172.21698:1223 188.05629:2526 192.04926:5833 206.06487:16117 234.0602:24792 252.07269:377647 253.07446:17098 359.96136:1330 383.32867:1912 384.11224:15662	1782010	2057258	1961875	2137982	1529736	1816989	1999966	1512747	1885166	2642398	2153816	1525252	1560958	1873238	1365434
179	3357	3.21	385.127	(2S)-2-Amino-4-[[(2S,3S,4R,5R)-5-(6-aminopurin-9-yl)-3,4-dihydroxyoxolan-2-yl]methylsulfanyl]butanoic acid	[M+H]+	NA	0.583	TRUE	null	385.13	C14H20N6O5S	193		5'-deoxy-5'-thionucleosides	ZJUKTBDSGOFHSH-UHFFFAOYSA-N	O=C(O)C(N)CCSCC1OC(N2C=NC=3C(=NC=NC32)N)C(O)C1O	430	TRUE	TRUE	TRUE	NA	FALSE	FALSE	null	null	95.2	null	93.8	93.8	100	186.81	H8	385.12708:1794702 386.13043:211049 387.13379:0	52.00408:1076 73.99394:1070 80.07133:1039 88.02197:34675 97.02855:9580 97.06475:1254 99.04357:5417 100.06097:1128 101.91759:1184 101.92344:1379 120.18554:1187 134.02663:298128 135.02997:2189 136.06116:289272 137.06464:2916 148.41058:1169 180.98116:1266 232.06287:1804 250.07201:9969 266.83383:1289 282.80844:1247 295.39215:1194 296.16888:1243 336.42676:1386	1877752	3311932	1455037	1794702	713389	9976	10073	0	1180271	1284046	2018670	1016138	19078	181329	40000
180	3420	15.543	391.283	Dioctyl phthalate	[M+H]+	NA	0.375	TRUE	null	391.284	C24H38O4	8346	C14227	Benzoic acid esters	MQIUGAXCHLFZKX-UHFFFAOYSA-N	O=C(OCCCCCCCC)C=1C=CC=CC1C(=O)OCCCCCCCC	430	TRUE	TRUE	TRUE	NA	FALSE	FALSE	null	null	86.5	null	80.6	85.8	66.7	36.1	H41	391.28326:1596703 392.28661:371249 393.28997:0	51.37072:978 57.07037:34998 66.43234:1177 71.08602:51484 77.40656:1177 80.15763:1049 89.05998:18309 93.57207:1088 117.17537:1363 133.08527:7038 143.22775:1244 149.02287:317572 150.02544:9057 167.03415:18467 173.41934:1134 190.04819:1517 195.12228:4467 326.22385:1314 331.48364:1211 390.24701:1344	376287	975046	1011534	1829654	897876	989065	997037	1787488	1373400	946850	779445	973245	1907358	1293100	823559
181	3479	1.057	399.143	S-Adenosylmethionine	[M+H]+	NA	1	TRUE	1.121	399.143	C15H22N6O5S		C00019	5'-deoxyribonucleosides	MEFKEPWMEQBLKI-AIRLBKTGSA-O	C[S+](CC[C@H](N)C(O)=O)C[C@H]1O[C@H]([C@H](O)[C@@H]1O)N1C=NC2=C1N=CN=C2N	annotated by user-defined text library	TRUE	TRUE	FALSE	NA	FALSE	FALSE	null	null	97.4	94.7	null	null	null	3321.44	H43	399.14273:10139537 400.14608:1888708 401.14944:0	56.05007:95482 61.01121:33128 69.03399:24277 74.02406:28738 74.06033:64641 75.02653:9569 84.04456:27085 97.02841:725880 98.03135:10580 102.05523:614017 103.02117:13469 103.05891:8750 104.10696:20674 117.0359:8770 127.02049:3035 130.04832:9078 136.06105:1079886 137.06534:12779 145.0312:73463 148.0032:201981 148.05957:91818 149.00554:9892 149.06248:8125 149.99828:14851 163.04106:46685 169.98602:354…	8110404	9521525	8230818	10058563	7652121	6883775	5557469	6528268	8634749	8668572	8866602	8754270	5791424	6976675	6368479
182	3496	13.801	400.34	L-Palmitoylcarnitine	[M+H]+	NA	1	TRUE	13.793	400.34	C23H45NO4		C02990	Fatty Acyls	XOMRRQXKHMYMOC-OAQYLSRUSA-N	CCCCCCCCCCCCCCCC(=O)O[C@H](CC([O-])=O)C[N+](C)(C)C	annotated by user-defined text library	TRUE	TRUE	FALSE	NA	FALSE	FALSE	null	null	100	99.9	null	null	null	9056.32	H43	400.34:115299960 401.34335:30781214 402.34671:4158447	57.03385:18987 57.07019:40700 60.08137:421902 61.08445:2751 67.05443:7599 69.07047:13753 71.08585:42080 81.06982:32372 83.08591:30921 85.02852:3634372 85.10126:28181 86.03148:49827 88.07584:6182 95.0856:46766 97.101:22562 99.11639:6110 109.10116:32275 111.11617:7245 123.1158:14813 125.1315:8479 126.05524:2919 137.13142:10320 139.147:3501 144.10133:98408 151.1467:2741 221.22557:8937 239.23566:9812…	52140844	93305368	103514640	112682104	74820768	73752280	180958208	60613148	99450296	42373728	145319568	78893448	70149432	54125220	79738536
183	3543	1.408	405.008	[5-(2,4-Dioxopyrimidin-1-yl)-3,4-dihydroxyoxolan-2-yl]methyl phosphono hydrogen phosphate	[M+H]+	NA	1	TRUE	null	405.01	C9H14N2O12P2	1158		Pyrimidine ribonucleoside diphosphates	XCCTYIAWTASOJW-UHFFFAOYSA-N	O=C1N=C(O)C=CN1C2OC(COP(=O)(O)OP(=O)(O)O)C(O)C2O	430	TRUE	TRUE	TRUE	NA	FALSE	FALSE	null	null	84.9	null	73.7	74.7	100	1043.56	H6	405.0079:2372391 406.01125:181205 407.01461:0	69.03408:11234 73.88422:1402 77.67086:1258 97.02851:836836 98.03167:15540 112.04977:1911 113.03381:26248 115.03864:2364 136.06119:2925 140.29222:1199 154.91885:1292 156.98016:1219 176.99419:11233 178.95024:7665 209.05421:4868 227.06557:8091 304.84348:1325	1921624	2372391	2110530	1987080	1812364	1430871	1261536	1271300	1578538	1993342	1518173	1592313	1370113	1475612	1539466
184	3617	12.97	415.209	1alpha,3beta-Diacetoxy-8beta,14beta-epoxy-ent-abiet-13(15)-en-16,12-olide	[M-H2O+H]+	adduct linked to 3784_[M+Na]+	0.583	TRUE	null	415.211	C24H32O7	138376535		Naphthofurans	YOELDOOOBJSHSZ-UHFFFAOYSA-N	O=C1OC2C(=C1C)C3OC43CCC5C(C)(C)C(OC(=O)C)CC(OC(=O)C)C5(C)C4C2	430	TRUE	TRUE	TRUE	NA	FALSE	FALSE	null	null	87.7	null	85.1	78.4	77.8	134	H22	415.2103:2475868 416.21365:672959 417.21701:100826	60.0814:2211 69.03396:6041 69.23403:1408 81.06991:1848 83.04939:2147 85.02872:16261 89.05927:1609 91.05385:6983 92.39771:1687 107.08573:7687 109.10007:1898 111.04405:1849 117.06958:2926 119.08466:897125 120.08789:30758 129.05406:1865 133.06508:14539 135.08038:26898 168.15965:1654 184.0728:3138	1686625	2088687	3045256	2053063	2108889	1967078	2431203	1908457	2391306	1860697	2215086	2244316	2555488	2475868	2702920
185	3924	0.777	422.086	S-(1,2-Dicarboxyethyl)Glutathione	[M-H]-	NA	1	TRUE	0.764	422.086	C14H21N3O10S						annotated by user-defined text library	TRUE	TRUE	FALSE	NA	FALSE	FALSE	null	null	99.9	99.8	null	null	null	891.26	neg_H46	422.08569:6135368 423.08904:1112754 424.0924:372668	57.78076:1392 71.01192:18523 74.02292:14674 86.02271:7828 92.38494:2363 92.38999:2450 99.0541:9440 115.00162:125837 128.03296:63442 129.03638:1931 135.05302:1394 143.04407:91359 145.06107:2982 146.04346:10811 148.9902:102818 153.06519:5151 160.00494:23162 166.09764:6102 167.04376:4600 171.03957:1775 177.03105:9878 179.04555:25381 181.05989:2383 185.05551:6344 197.05342:4864 210.08643:38534 254.07…	2042702	3917621	3392677	7384137	1239811	1887426	3322159	1518623	1540676	2281895	10504634	1874406	2418797	7523839	4056494
186	3963	0.997	426.02	ADP	[M-H]-	NA	1	TRUE	0.999	426.02	C10H15N5O10P2		C00008	Purine nucleotides	XTWYTFMLZFPYCI-KQYNXXCUSA-N	NC1=NC=NC2=C1N=CN2[C@@H]1O[C@H](COP(O)(=O)OP(O)(O)=O)[C@@H](O)[C@H]1O	annotated by user-defined text library	TRUE	TRUE	FALSE	NA	FALSE	FALSE	null	null	99.9	99.8	null	null	null	2848.71	neg_H48	426.02008:9729267 427.02343:1535077 428.02679:121605	78.95676:536576 96.96791:26930 124.00552:3068 134.04506:458594 135.04857:9411 158.92387:482223 174.97835:9654 176.93307:7411 180.18956:2459 192.98782:11961 210.99937:2952 214.01096:4455 272.95679:104566 290.96591:10597 328.0416:71689 329.04602:2902 346.05054:23029 408.01102:87505 426.0181:46567	5546303	13069343	3846862	10724442	4077432	3973505	8362757	7197538	16884202	5911794	10052349	9749233	6764578	10846963	16580661
187	3719	1.303	428.034	Adenosine 5'-(trihydrogen diphosphate), monosodium salt	[M+H]+	NA	0.417	TRUE	null	428.037	C10H15N5O10P2	197		Purine ribonucleoside diphosphates	XTWYTFMLZFPYCI-UHFFFAOYSA-N	NC1=C2N=CN(C3OC(COP(O)(=O)OP(O)(O)=O)C(O)C3O)C2=NC=N1	430	TRUE	TRUE	TRUE	NA	FALSE	FALSE	null	null	83.3	null	70	74	100	679.64	H45	428.0343:6064988 429.03765:831927 430.04101:0	84.04447:7597 85.02857:5677 97.0284:66943 104.10673:3449 112.05087:15285 119.03409:1872 120.06552:7368 122.02687:26505 130.04976:48740 131.04424:5364 131.05278:3301 132.0761:5490 136.06097:1866188 137.06557:27017 145.05936:6303 148.06122:1872 151.9838:3068 153.99741:2630 170.0323:3373 172.02843:1776 177.03128:68350 177.99797:2951 178.03401:5297 178.07233:8363 179.04765:5784 185.03577:1779 195.024…	4157560	122631	5427470	227096	3819174	2798644	2856445	2289398	8450748	6074434	8203013	7756712	4013470	4233736	5338877
188	3835	14.747	443.331	(all-E)-6'-Apo-y-caroten-6'-al	[M+H]+	NA	0.25	FALSE	14.727	443.332	C32H42O			Prenol lipids	ZXEPHOYZDSLBJV-CQOAVJQGSA-N	CC(C)=CCC\C(C)=C\C=C\C(\C)=C\C=C\C(\C)=C\C=C\C=C(/C)\C=C\C=C(/C)\C=C\C=O	annotated by user-defined text library	TRUE	TRUE	FALSE	NA	FALSE	FALSE	null	null	97	94.1	null	null	null	1848.49	H47	443.33127:687156 444.33462:71975 445.33798:0	NA	235250	284254	315981	243459	345556	311632	417546	423541	475545	529136	435247	568068	507740	590379	617808
189	3882	8.844	448.267	Met Val Ala Lys	[M+H]+	NA	0.958	TRUE	8.825	448.268	C19H37N5O5S						annotated by user-defined text library	TRUE	TRUE	FALSE	NA	FALSE	FALSE	null	null	99.7	99.4	null	null	null	147.13	H42	448.26828:1732397 449.27163:524799 450.27499:106567	51.1733:1060 54.21545:1082 58.06563:2345 63.56936:1119 66.32207:1134 72.08076:5649 82.49303:1104 90.09161:33440 93.46228:1444 122.05131:1312 135.08035:36453 139.6951:1301 173.09489:5689 191.10614:2316 209.11682:36658 210.1216:1992 223.74036:1437 240.48262:1385 333.50766:1408 401.12207:1354 448.27045:550488	1851238	1862145	2318666	1620830	1752230	1573450	1822465	1835458	1778462	745535	2104129	1775789	2224866	1823376	1991712
190	3919	12.85	452.276	LysoPE(16:1(9Z)/0:0)	[M+H]+	NA	0.958	TRUE	12.881	452.275	C21H42NO7P			Glycerophospholipids	DSOWUEHXZJUNID-WHXUGTBJSA-N	[H][C@@](O)(COC(=O)CCCCCCC\C=C/CCCCCC)COP(O)(=O)OCCN	annotated by user-defined text library	TRUE	TRUE	FALSE	NA	FALSE	FALSE	null	null	99.7	99.5	null	null	null	251.2	H17	452.27573:2582886 453.27908:575469 454.28244:254285	55.05468:9498 57.03397:21639 57.07037:18618 62.06049:2487 67.05457:20501 69.07049:33453 71.08595:16591 76.02191:2177 79.0543:3290 81.03395:2484 81.06998:39984 83.0854:43886 85.10081:3017 86.09675:1800 89.0601:7646 93.06946:12003 95.08566:31325 97.0647:9022 97.10104:35544 107.08559:13783 109.1012:19259 111.07961:8399 111.11638:14610 121.10056:35053 123.11591:13492 125.09578:8505 133.08531:2780 135…	934340	1450362	3613790	1535364	1975198	1692641	4252501	3073356	2582886	1421127	2864461	1715726	2570836	1773448	2154810
191	3946	13.64	454.292	LysoPE(16:0/0:0)	[M+H]+	adduct linked to 4147_[M+Na]+	1	TRUE	13.627	454.291	C21H44NO7P			Glycerophospholipids	YVYMBNSKXOXSKW-HXUWFJFHSA-N	[H][C@@](O)(COC(=O)CCCCCCCCCCCCCCC)COP(O)(=O)OCCN	annotated by user-defined text library	TRUE	TRUE	FALSE	NA	FALSE	FALSE	null	null	99.8	99.9	null	null	null	1689.99	H12	454.29163:15112999 455.29498:3636487 456.29834:633430	55.05461:3252 57.03387:20119 57.07032:75196 62.0606:114862 67.05449:10012 69.07007:19823 71.08599:72331 81.07008:25167 83.08548:38210 85.10162:52755 89.06003:11916 95.08568:57006 97.10101:19401 98.98372:3840 99.11648:3829 103.07487:3204 109.10121:36126 111.11626:7610 117.09126:2066 123.11606:17223 124.01472:4084 125.13161:3636 137.13155:9449 142.02589:7558 151.14684:2491 155.01021:47587 165.16229…	12050346	13485826	22983312	10970366	13718821	11734492	20713798	15112999	12574690	9079095	19671382	9704665	19917798	8675159	13263878
192	4033	4.48	464.078	N(6)-(1,2-dicarboxyethyl)AMP	[M+H]+	adduct linked to 7670_[2M+H]+	1	TRUE	4.606	464.079	C14H18N5O11P		C03794	Purine nucleotides	OFBHPPMPBOJXRT-VWJPMABRSA-N	O[C@@H]1[C@@H](COP(O)(O)=O)O[C@H]([C@@H]1O)N1C=NC2=C(N[C@@H](CC(O)=O)C(O)=O)N=CN=C12	annotated by user-defined text library	TRUE	TRUE	FALSE	NA	FALSE	FALSE	null	null	87.4	75.5	null	null	null	1877.38	H48	464.07797:7309192 465.08132:1248618 466.08468:242492	97.02849:33387 136.06105:47265 145.08919:1525 162.07574:41607 188.05571:11067 192.05153:21961 206.06483:47595 234.06017:69481 235.06531:1969 252.07257:1316938 253.07425:54426 448.83807:1814	12299188	14763559	18190496	17604428	16435705	15414601	10437445	10467954	14505804	21457894	14776569	14835986	12044029	14213419	12672637
193	4090	13.199	470.257	Trp Lys His	[M+H]+	NA	0.75	TRUE	13.232	470.257	C23H31N7O4						annotated by user-defined text library	TRUE	TRUE	FALSE	NA	FALSE	FALSE	null	null	99.2	98.5	null	null	null	317.21	H22	470.2569:2489688 471.26025:791376 472.26361:105776	54.17194:1095 62.62112:1124 74.12566:1139 86.09672:1814 89.06007:1523 95.46134:1307 104.10677:1533 105.31503:1328 146.63634:1275 164.71021:1325 184.0728:7227 187.57292:1330 349.16595:10671 396.56686:1334 470.25491:803729	663265	330456	10016801	206929	682196	1618875	650040	5702540	2835975	394992	1187287	0	110505	2489688	240467
194	4499	13.403	478.291	LysoPE(18:1(9Z)/0:0)	[M-H]-	similar chromatogram in higher mz_5033	0.625	TRUE	13.401	478.292	C23H46NO7P			Glycerophospholipids	PYVRVRFVLRNJLY-MZMPXXGTSA-N	[H][C@@](O)(COC(=O)CCCCCCC\C=C/CCCCCCCC)COP(O)(=O)OCCN	annotated by user-defined text library	TRUE	TRUE	FALSE	NA	FALSE	FALSE	null	null	100	100	null	null	null	590.63	neg_H42	478.29132:2986068 479.29467:882516 480.29803:1334325	59.01205:19137 78.95752:12809 140.01007:8530 152.99335:6201 196.03616:13932 214.04671:13421 253.21576:10666 279.23459:2411 280.23303:5420 281.24588:573958 282.25049:57900 283.26074:7085 284.26727:2655 478.29669:2018	4966546	1718226	2778701	4056673	2006030	2366622	3219168	3519047	3916020	2473376	2289026	3356726	2446062	2586061	2636000
195	4206	7.187	481.26	(+)-Lucidenic acid A	[M+Na]+	ion correlated with 3994; ion correlated with 4463; ion correlated with 4372; ion correlated with 3042; adduct linked to 3994_[M+H]+; adduct linked to 4149_[M+NH4]+	0.625	TRUE	7.05	481.25	C27H38O6	14109374		Triterpenoids	INIPQDKLXQHEAJ-UHFFFAOYSA-N	O=C(O)CCC(C)C1CC(=O)C2(C3=C(C(=O)CC12C)C4(C)CCC(=O)C(C)(C)C4CC3O)C	430	TRUE	TRUE	TRUE	NA	FALSE	FALSE	null	null	70.5	100	88	66.1	50	7.38	H18	481.25967:2186949 482.26302:640955 483.26638:57308	54.37217:1010 57.03918:1156 65.1714:1196 76.71753:1309 82.20602:1338 89.0593:2606 90.0633:1674 92.39774:1306 94.49223:1222 118.76243:1298 241.64346:1654 346.6008:1469 369.76282:1347 481.25732:644933	43378	29122	16158	36105	44733	49140	34508	34387	77990	2186949	48185	42251	35838	53442	45032
196	4270	1.572	487.176	His Thr Asp Asp	[M+H]+	NA	1	TRUE	1.677	487.176	C18H26N6O10						annotated by user-defined text library	TRUE	TRUE	FALSE	NA	FALSE	FALSE	null	null	96.7	93.4	null	null	null	9120.64	H41	487.17609:2371795 488.17944:542237 489.1828:66808	70.99847:1370 101.1992:1831 112.05075:1061900 113.05071:3937 113.05413:15061 128.45271:1522 136.06119:15199 161.17538:1456 244.09082:20757 275.54471:1391 473.92233:1597	5199802	6529239	4998465	3307915	3132580	1918682	1013722	2650566	5121918	3542071	1847418	3012544	4117713	2624680	74734
197	4288	1.174	489.113	Citicoline	[M+H]+	adduct linked to 4514_[M+Na]+	1	FALSE	1.219	489.112	C14H26N4O11P2		C00307	Pyrimidine nucleotides	RZZPDXZPRHQOCG-OJAKKHQRSA-N	C[N+](C)(C)CCOP([O-])(=O)OP(O)(=O)OC[C@H]1O[C@H]([C@H](O)[C@@H]1O)N1C=CC(N)=NC1=O	annotated by user-defined text library	TRUE	TRUE	FALSE	NA	FALSE	FALSE	null	null	89.7	79.6	null	null	null	19324	H7	489.11264:4365021 490.11599:917418 491.11935:0	NA	3634673	4139784	4365021	3651732	3095251	1013841	1309190	1122699	3460172	3342569	3057306	2973040	1137691	1010266	1084763
198	4356	13.812	496.337	1-Palmitoylphosphatidylcholine	[M+H]+	adduct linked to 4568_[M+Na]+; adduct linked to 4562_[M+Na]+	1	TRUE	null	496.34	C24H50NO7P	86554		Lysophosphatidylcholines	ASWBNKHCZGQVJV-UHFFFAOYSA-N	O=C(OCC(O)COP(=O)([O-])OCC[N+](C)(C)C)CCCCCCCCCCCCCCC	430	TRUE	TRUE	TRUE	NA	FALSE	FALSE	null	null	75.2	null	70.7	60.1	46.2	2755.41	H44	496.33881:20210842 497.34216:6223896 498.34552:759413	57.07019:11399 58.06561:27327 59.07351:4689 60.08144:88496 71.07282:9244 71.08589:6584 85.10148:6855 86.09673:422272 89.06003:15277 95.08557:6471 98.98457:12266 104.1068:345782 109.1011:4670 124.99892:138215 133.08521:4628 184.07271:7281720 185.07654:119476 258.10773:14427 313.27255:77691 419.25388:11806 478.32724:32804 496.34158:5332	55309580	66920296	95590840	42270672	39442636	42012964	78331384	52542408	63314276	26674934	53372400	34425552	75537680	37743904	45516780
199	4588	13.506	520.337	(2-Hydroxy-3-octadeca-9,12-dienoyloxypropyl) 2-(trimethylazaniumyl)ethyl phosphate	[M+H]+	adduct linked to 4835_[M+Na]+	1	TRUE	9.31	520.34	C26H50NO7P	25200694		Lipids	SPJFYYJXNPEZDW-UHFFFAOYSA-N	O=C(OCC(O)COP(=O)([O-])OCC[N+](C)(C)C)CCCCCCCC=CCC=CCCCCC	430	TRUE	TRUE	TRUE	NA	FALSE	FALSE	null	null	79.3	99.9	84.1	53.8	63.6	248.09	H7	520.33734:8507045 521.34069:2506777 522.34405:1946114	58.06568:8443 60.08102:30536 65.97821:1915 67.05451:1810 69.06993:2739 71.07348:2346 76.42778:1625 81.06998:3412 83.08536:1995 86.09676:130596 87.09952:1895 89.06013:12758 95.08569:2560 97.10103:1741 103.0759:1749 104.10683:367777 105.1104:6412 124.99899:39816 133.08537:6515 134.44405:1840 142.02596:2129 162.02107:1893 184.07286:1851652 185.07645:36728 258.10806:8544 299.06128:1859 337.2691:11515…	4585538	8683919	8507045	5449388	4776120	3835278	8143383	5258360	9052908	3300333	6790171	5363267	11628306	4363600	4799769
200	4606	14.246	522.353	(2-Hydroxy-3-octadec-9-enoyloxypropyl) 2-(trimethylazaniumyl)ethyl phosphate	[M+H]+	NA	1	TRUE	10.09	522.357	C26H52NO7P	3082003		Lipids	YAMUFBLWGFFICM-UHFFFAOYSA-N	O=C(OCC(O)COP(=O)([O-])OCC[N+](C)(C)C)CCCCCCCC=CCCCCCCCC	430	TRUE	TRUE	TRUE	NA	FALSE	FALSE	null	null	74	99.9	88.5	40.3	43.8	613.13	H5	522.35278:22426048 523.35613:6773622 524.35949:3782792	58.0657:6245 59.0736:2644 60.0811:26475 85.02869:7445 86.09687:108775 104.10693:62094 114.17406:1759 124.99896:33082 159.06377:8182 176.24104:1681 184.07297:1995185 185.07686:43899 258.10812:7103 266.28491:2125 339.28928:9572 364.25519:2484 471.05911:1658 504.33466:7067 504.5173:1761 522.59369:2721	22426048	32199986	38172668	20440014	15346849	14271795	31742294	20805924	25962570	13759760	26937436	14534339	30543928	18722778	17763762
201	4995	1.428	560.076	Adenosine diphosphate ribose	[M+H]+	adduct linked to 5215_[M+Na]+	0.583	TRUE	1.455	560.076	C15H23N5O14P2		C00301	Purine nucleotides	SRNWOUGRCWSEMX-UHFFFAOYSA-N	NC1=C2N=CN(C3OC(COP(O)(=O)OP(O)(=O)OCC4OC(O)C(O)C4O)C(O)C3O)C2=NC=N1	annotated by user-defined text library	TRUE	TRUE	FALSE	NA	FALSE	FALSE	null	null	99.8	99.7	null	null	null	21022.5	H48	560.07581:4397600 561.07916:939990 562.08252:187397	52.11516:1305 54.08316:1343 56.81022:1643 66.53669:1325 70.86756:1567 77.98983:1418 83.60919:1562 84.32504:1534 90.05513:1791 92.02146:1513 97.02839:88242 98.03136:1552 104.67116:1401 132.07576:20924 136.06097:1308318 137.06563:20156 230.85693:1589 232.08206:15343 249.43654:1630 250.09167:6805 348.06766:110079 349.06772:5126 428.03522:28857	11665230	11271580	11419504	13571689	9148109	137617	2851792	2329682	27063376	7866427	13509779	27735180	5080360	4219515	3492007
202	5422	1.463	606.081	Guanosine diphosphate glucose	[M+H]+	NA	0.875	TRUE	null	606.08	C16H25N5O16P2	135402032		Purine nucleotide sugars	MVMSCBBUIHUTGJ-UHFFFAOYSA-N	O=C1N=C(N)NC2=C1N=CN2C3OC(COP(=O)(O)OP(=O)(O)OC4OC(CO)C(O)C(O)C4O)C(O)C3O	430	TRUE	TRUE	TRUE	NA	FALSE	FALSE	null	null	85.3	null	72.8	75	100	156.62	H8	606.08081:1530821 607.08416:382768 608.08752:1829152	63.32402:1291 88.8485:1313 95.68118:1429 97.02854:35746 107.82214:1402 111.48159:1465 136.06116:15270 152.05508:855754 153.06128:13177 162.98376:1595 248.07498:2438 250.1145:1614 270.45435:1654 275.8793:1403 364.06403:1649 444.02576:6270 562.15356:1643	1120913	1344491	1285881	1530821	1138100	481916	553876	381263	1098726	1236708	935858	1013253	492039	447765	489553
203	5437	1.415	608.085	Uridine diphosphate N-acetylgalactosamine	[M+H]+	NA	1	TRUE	null	608.089	C17H27N3O17P2	1167		Pyrimidine nucleotide sugars	LFTYTUAZOPRMMI-UHFFFAOYSA-N	O=C1N=C(O)C=CN1C2OC(COP(=O)(O)OP(=O)(O)OC3OC(CO)C(O)C(O)C3N=C(O)C)C(O)C2O	430	TRUE	TRUE	TRUE	NA	FALSE	FALSE	null	null	88.4	null	86.2	93.1	53.8	197.34	H43	608.08704:1604409 609.09039:512140 610.09375:0	60.04486:12813 79.964:1527 84.04449:1797 92.895:1645 96.04427:8777 97.02847:64709 98.03139:1676 98.06008:13204 108.0443:2106 109.02769:2743 113.03361:1751 126.054:47598 127.03819:5915 132.07613:1617 134.73863:1564 136.0607:10581 138.0545:237792 139.05682:7862 144.06535:88418 152.05669:37875 153.05928:10409 168.06448:121442 186.07623:134506 187.07928:5622 204.08458:104999 205.08925:2791 213.83589:…	1278165	1661506	1420900	1573245	1100939	948952	899293	787740	1073059	1360850	1089893	1187576	847369	901854	913605
204	5940	0.891	611.142	(2S)-2-Azaniumyl-4-{[(1R)-2-{[(2R)-2-[(4S)-4-azaniumyl-4-carboxylatobutanamido]-2-[(carboxylatomethyl)carbamoyl]ethyl]disulfanyl}-1-[(carboxylatomethyl)carbamoyl]ethyl]carbamoyl}butanoate	[M-H]-	NA	1	TRUE	null	611.145	C20H32N6O12S2	975		Peptides	YPZRWBKMTBYPTK-UHFFFAOYSA-N	O=C(O)CN=C(O)C(N=C(O)CCC(N)C(=O)O)CSSCC(N=C(O)CCC(N)C(=O)O)C(O)=NCC(=O)O	430	TRUE	TRUE	TRUE	NA	FALSE	FALSE	null	null	93.6	null	89.6	91.6	97.6	18390	neg_H48	611.14197:59093808 612.14532:16136280 613.14868:7838361	58.02816:5201 74.02277:79070 82.02804:5128 86.02271:50360 89.99976:13462 97.03855:12299 99.05396:31088 100.00257:21938 101.07044:5885 105.99477:22882 120.01039:5997 125.03478:4080 127.04928:11765 128.03291:559772 129.03636:13155 135.0545:3710 141.06566:9596 143.04401:727816 144.04724:15254 145.05945:30016 146.04372:84664 153.06494:36375 160.00471:317362 166.09795:33971 167.04405:34679 167.0806:15…	68497496	78898648	72714456	85834328	62086920	78787488	82029272	65317800	80220584	66590432	80581944	76380560	68753872	78839232	68164760
205	5935	1.567	664.111	beta-Nicotinamide adenine dinucleotide	[M+H]+	NA	0.958	TRUE	null	664.12	C21H27N7O14P2	925		(5'->5')-dinucleotides	BAWFJGJZGIEFAR-UHFFFAOYSA-N	O=C(N)C1=CC=C[N+](=C1)C2OC(COP(=O)([O-])OP(=O)(O)OCC3OC(N4C=NC=5C(=NC=NC54)N)C(O)C3O)C(O)C2O	430	TRUE	TRUE	TRUE	NA	FALSE	FALSE	null	null	93.8	null	92.3	92.9	100	567.35	H46	664.1153:10778990 665.11865:3329874 666.12201:713875	97.02834:378344 98.03134:3885 123.05502:50435 136.06099:4282698 137.0477:3902 137.06537:63312 178.07228:5049 193.04761:9263 214.07324:3251 232.0825:481133 233.08514:16171 250.09116:45440 312.05057:5075 330.05615:31975 348.06775:602264 349.07541:19795 428.03619:856757 429.03802:36159 444.0871:27369 582.40387:4446	2382240	7065794	1080976	5344064	745681	1200043	1711651	2142595	4622226	931956	3697732	2538002	3758509	5192266	6058296
206	5940	1.868	664.112	NAD	[M+H]+	NA	0.125	TRUE	1.894	664.112	C21H27N7O14P2		C00003	(5'->5')-dinucleotides	BAWFJGJZGIEFAR-NNYOXOHSSA-O	NC(=O)C1=C[N+](=CC=C1)[C@@H]1O[C@H](COP(O)(=O)OP(O)(=O)OC[C@H]2O[C@H]([C@H](O)[C@@H]2O)N2C=NC3=C2N=CN=C3N)[C@@H](O)[C@H]1O	annotated by user-defined text library	TRUE	TRUE	FALSE	NA	FALSE	FALSE	null	null	94.9	89.9	null	null	null	77.62	H41	664.11194:1805837 665.11529:579724 666.11865:122118	60.03417:1464 61.10758:1371 75.59246:1583 97.02833:55067 123.05495:9181 136.06102:670199 137.06506:11230 188.78232:1704 232.08264:71640 250.09175:6806 330.05728:3646 348.06824:89394 383.84875:1541 428.03629:134837 429.03745:2426 490.92264:2047	235443	3204797	182315	2580766	32665	84413	166289	54768	583293	158621	1748301	178247	248392	418248	617544
207	6599	15.921	746.6	PC(P-18:0/16:0)	[M+H]+	adduct linked to 6813_[M+Na]+	0.75	TRUE	15.928	746.604	C42H84NO7P			Glycerophospholipids	OIICTMOQBYZCDA-LLLYXHGFSA-N	CCCCCCCCCCCCCCCC\C=C/OCC(COP([O-])(=O)OCC[N+](C)(C)C)OC(=O)CCCCCCCCCCCCCCC	annotated by user-defined text library	TRUE	TRUE	FALSE	NA	FALSE	FALSE	null	null	100	100	null	null	null	62.92	H41	746.604:4271062 747.60735:2408088 748.61071:498709	55.0547:17961 57.07033:44813 58.06604:15873 60.08149:47743 67.05457:39689 69.07046:45441 70.07368:4340 71.07339:7955 71.08597:42641 79.05424:10222 81.06998:64713 82.07323:3086 83.08607:60811 84.08907:3220 85.10167:26640 86.09675:222093 89.06004:9612 91.05463:2593 93.07024:16238 95.08564:82756 96.0889:8854 97.06463:4910 97.10102:45720 99.07992:2471 99.1164:4179 104.10676:50300 105.0694:2398 107.08…	5644775	5348765	5222086	4470767	4458146	4427614	3605442	4302152	4581190	3655299	3437502	3957624	4428982	4193535	3948831
208	6906	13.372	782.563	PC(22:4(7Z,10Z,13Z,16Z)/14:0)	[M+H]+	NA	0.208	TRUE	13.351	782.564	C44H80NO8P		C00157		FHBLNLYBVANDFG-CCHOKCMJSA-N	CCCCCCCCCCCCCC(=O)O[C@]([H])(COC(=O)CCCCC\C=C/C\C=C/C\C=C/C\C=C/CCCCC)COP([O-])(=O)OCC[N+](C)(C)C	annotated by user-defined text library	TRUE	TRUE	FALSE	NA	FALSE	FALSE	null	null	99.3	98.6	null	null	null	75.94	H12	782.56378:8045612 783.56713:5651643 784.57049:3044343	55.05498:6400 57.0339:25779 57.07031:100812 58.06564:19916 59.07354:6277 60.08144:82620 67.05459:26722 69.0704:36991 71.07324:36192 71.08597:105916 81.0699:54010 83.08535:47924 85.10158:82822 86.09674:715865 87.09946:12652 93.07019:12236 95.08563:82521 97.10097:40501 98.98369:6671 99.11645:6233 104.10694:59029 109.10126:50079 111.11623:17883 121.10077:21940 123.11588:21739 124.99905:133463 135.11…	22024324	21642834	17793928	15241886	11222670	8710527	6453752	8045612	10369080	5963820	8351391	8529764	6653925	7311680	6127835
209	6978	13.922	788.61	PC(22:0/14:1(9Z))	[M+H]+	NA	0.458	TRUE	13.923	788.614	C44H86NO8P		C00157		RGHFEAMZDBFLPO-FASREOMLSA-N	CCCCCCCCCCCCCCCCCCCCCC(=O)OC[C@]([H])(COP([O-])(=O)OCC[N+](C)(C)C)OC(=O)CCCCCCC\C=C/CCCC	annotated by user-defined text library	TRUE	TRUE	FALSE	NA	FALSE	FALSE	null	null	99.9	99.8	null	null	null	327.26	H45	788.61432:24689396 789.61767:18211590 790.62103:5177390	57.07019:17719 58.0656:108129 59.0735:45473 60.08145:384003 67.05442:24104 69.07037:46772 71.07338:57105 71.08588:13460 81.06986:49826 83.08596:22239 86.09673:1734386 87.10017:51450 92.4044:23692 93.07012:12658 95.08559:73046 97.10089:44994 98.98455:47685 104.10682:268661 107.08462:13646 109.10108:39138 121.10027:22039 124.99892:592597 135.1161:24419 184.07269:29806586 185.07652:781523 186.0762:1…	40341428	44326864	44785484	46743824	42834096	43208168	34155324	37899720	36396356	21136818	26062848	31030904	28686220	28617418	33149710
210	7112	13.902	806.563	PC(22:5(4Z,7Z,10Z,13Z,16Z)/16:1(9Z))	[M+H]+	NA	0.25	TRUE	13.97	806.563	C46H80NO8P		C00157		ZQVQZWAPLCJLRX-SCEKUSSYSA-N	CCCCCC\C=C/CCCCCCCC(=O)O[C@]([H])(COC(=O)CC\C=C/C\C=C/C\C=C/C\C=C/C\C=C/CCCCC)COP([O-])(=O)OCC[N+](C)(C)C	annotated by user-defined text library	TRUE	TRUE	FALSE	NA	FALSE	FALSE	null	null	95.6	91.2	null	null	null	312.92	H44	806.56348:45532448 807.56683:31909298 808.57019:21134914	58.06561:163765 59.07308:35840 60.08107:682096 67.05443:25808 71.07339:98265 71.08589:26610 85.10148:22318 86.09675:3383934 87.10018:38881 92.39767:48584 98.98363:70149 104.10678:404634 124.99893:1111631 146.98042:90737 184.07271:44623720 185.07654:517491 212.27557:25709 514.34143:25297 622.48492:30670	11730771	8137526	5097282	4348164	4631502	8502417	6672534	5265010	4742088	2128409	3074262	2529423	1993523	5291662	9651609
211	29	0.905	88.0386	D-Alanine	[M-H]-	found in higher mz's MsMs_351	0.542	FALSE	0.869	88.0385	C3H7NO2		C00133	Carboxylic acids and derivatives	QNAYBMKLOCPYGJ-UWTATZPHSA-N	C[C@@H](N)C(O)=O	annotated by user-defined text library	TRUE	TRUE	FALSE	NA	FALSE	FALSE	null	null	96.2	92.4	null	null	null	192.79	neg_H43	88.03859:3197072 89.04194:0 90.0453:0	NA	2139905	2846571	2314037	2812340	2211871	2527840	2739523	2253251	2848296	2598203	3387069	2773553	2429480	2465978	2396872
212	33	1.18	89.0225	D-Lactic acid	[M-H]-	found in higher mz's MsMs_2517; found in higher mz's MsMs_1061; found in higher mz's MsMs_518; found in higher mz's MsMs_1690; found in higher mz's MsMs_4003	0.125	TRUE	null	89.0244	C3H6O3	61503	C00256	Alpha hydroxy acids and derivatives	JVTAAEKCZFNVCJ-UWTATZPHSA-N	C[C@@H](O)C(O)=O	430	TRUE	TRUE	TRUE	NA	FALSE	FALSE	null	null	92	null	85.9	88	100	596.94	neg_H45	89.02254:28864212 90.02589:887510 91.02925:99331	62.69329:3858 71.01186:16540 81.39543:3779 82.80869:4349 87.00652:8796 88.03864:232072 88.38911:4041 89.02226:626900 89.04217:23367	24568654	16130376	13614450	16073073	14810929	12484554	14356160	16179462	18071830	18341788	10308208	17804780	16432671	17548940	10422310
213	34	0.977	89.0225	Glyceraldehyde	[M-H]-	found in higher mz's MsMs_1219	1	TRUE	0.972	89.0225	C3H6O3		C02154	Organooxygen compounds	MNQZXJOMYWMBOU-UHFFFAOYSA-N	OCC(O)C=O	annotated by user-defined text library	TRUE	TRUE	FALSE	NA	FALSE	FALSE	null	null	100	100	null	null	null	5543.66	neg_H42	89.02251:192348448 90.02586:7557940 91.02922:1523032	59.01193:13595 65.31222:8220 71.01181:57839 87.0065:17476 88.0386:83631 89.02225:1515046	224997728	228390240	197167872	253247744	189737168	186113216	244118288	194099392	263877280	220442368	206506096	244568432	207145856	259185392	190370624
214	88	0.875	96.9677	Phosphoric acid	[M-H]-	adduct linked to 992_[2M-H]-; found in higher mz's MsMs_2246; found in higher mz's MsMs_1407; found in higher mz's MsMs_992; found in higher mz's MsMs_2449; found in higher mz's MsMs_5376; found in higher mz's MsMs_6722; found in higher mz's MsMs_2711; found in higher mz's MsMs_1806; found in higher mz's MsMs_585; found in higher mz's MsMs_3101; found in higher mz's MsMs_1900	1	TRUE	null	96.9696	H3O4P	1004	C00009	Non-metal phosphates	NBIIXXVUZAFLBC-UHFFFAOYSA-N	O=P(O)(O)O	430	TRUE	TRUE	TRUE	NA	FALSE	FALSE	null	null	90.6	null	84.3	84.3	100	86.98	neg_H44	96.96755:81196680 97.9709:82962 98.97426:1066906	63.91473:5847 65.02479:5284 78.95739:3724113 79.95563:290045 80.05741:6108 84.68468:6235 90.91365:5503 92.38491:6554 96.00689:25908 96.95796:7654349 96.96725:570039	105885392	106435784	94029568	103615280	89408488	104061744	106957488	94135000	120203608	108720656	107033880	102819656	92297112	93479648	89088216
215	135	0.92	102.054	3-Amino-2-methylpropanoic acid	[M-H]-	found in higher mz's MsMs_1614; found in higher mz's MsMs_492	0.958	TRUE	null	102.056	C4H9NO2	64956	C05145	Beta amino acids and derivatives	QCHPKSFMDHPSNR-UHFFFAOYSA-N	CC(CN)C(O)=O	430	TRUE	TRUE	TRUE	NA	FALSE	FALSE	null	null	88.5	null	83.2	76.3	100	379.62	neg_H24	102.05416:5002848 103.05751:0 104.06087:94506	52.97332:757 55.01706:4198 57.03281:4688 58.99344:843 59.01203:12420 73.02722:1390 80.41325:802 81.86269:943 83.01203:935 83.36971:819 84.0438:4012 92.38912:970 101.05887:2050 102.05384:277053	5296074	5647918	5335160	6314866	4651223	5020957	4953916	4828976	5465035	5131200	3695498	5243772	4344400	5301875	5622768
216	140	6.082	103.038	3-Hydroxybutyric acid	[M-H]-	NA	1	TRUE	null	103.04	C4H8O3	441		Beta hydroxy acids and derivatives	WHBMMWSBFZVSSR-UHFFFAOYSA-N	O=C(O)CC(O)C	430	TRUE	TRUE	TRUE	NA	FALSE	FALSE	null	null	91.2	null	83.6	87.7	100	7.11	neg_H46	103.03816:654572 104.04151:32842 105.04487:0	57.03242:942 59.01204:37686 60.01566:669 60.66516:648 102.05387:990 103.03782:5410	639179	619836	647385	653920	614575	634560	632980	633277	641896	654900	632592	632759	624746	623141	636155
217	189	0.798	111.007	3-Furoic acid	[M-H]-	found in higher mz's MsMs_5545; found in higher mz's MsMs_938; found in higher mz's MsMs_759; similar chromatogram in higher mz_4251	1	TRUE	0.865	111.007	C5H4O3			Furans	IHCCAYCGZOLTEU-UHFFFAOYSA-N	OC(=O)C1=COC=C1	annotated by user-defined text library	TRUE	TRUE	FALSE	NA	FALSE	FALSE	null	null	93	86.1	null	null	null	24.29	neg_H7	111.00692:3832308 112.01027:273298 113.01363:0	58.71423:716 67.01709:33167 67.67276:767 72.39098:762 75.72113:652 85.02797:992 92.38914:3275 110.02255:1047 110.9733:5262 111.00658:41413 111.01746:7333	3380824	4259982	3832308	4345413	4257830	5571686	5139310	3616208	3948969	5429694	5035746	4766486	3573033	4402722	4525746
218	200	1.201	112.05	2-Imino-1-methylimidazolidin-4-one	[M-H]-	adduct linked to 341_[M-H]-	0.958	TRUE	null	112.052	C4H7N3O	588	C00791	Alpha amino acids and derivatives	DDRJAANPRJIHGJ-UHFFFAOYSA-N	N=C1N=C(O)CN1C	430	TRUE	TRUE	TRUE	NA	FALSE	FALSE	null	null	74.9	null	43.8	74.3	100	56.05	neg_H45	112.04956:3874585 113.05291:92408 114.05627:2033626	55.01707:2056 57.03282:1298 67.99973:5326 68.9939:292269 83.01205:4420 85.02797:5061 97.02593:17692 107.37426:904 111.00658:1073 112.04994:286916	2608126	3281424	2923353	3500654	2761205	3221814	2922337	2519807	3378610	3299054	3301127	4013596	2768134	3124908	2811435
219	208	1.277	112.984	Trifluoroacetic acid	[M-H]-	found in higher mz's MsMs_5225; found in higher mz's MsMs_3861; found in higher mz's MsMs_3686; found in higher mz's MsMs_1855; found in higher mz's MsMs_1659; found in higher mz's MsMs_1172; found in higher mz's MsMs_994; found in higher mz's MsMs_761; found in higher mz's MsMs_559; adduct linked to 1379_[2M-H]-; found in higher mz's MsMs_2445; found in higher mz's MsMs_1877; found in higher mz'…	1	TRUE	null	112.986	C2HF3O2	6422		Alpha-halocarboxylic acids	DTQVDTLACAAQTR-UHFFFAOYSA-N	O=C(O)C(F)(F)F	430	TRUE	TRUE	TRUE	NA	FALSE	FALSE	null	null	75.7	null	57.2	57.2	100	3248.2	neg_H47	112.98377:228253280 113.98712:5285729 114.99048:3375344	61.93838:17765 68.9939:15479223 69.99725:117809 71.34049:16151 92.38831:25729 95.89906:17106 98.63747:19702 112.04998:96292 112.98377:752484	288885952	233508400	208672096	185222000	209507808	199732432	185469808	213551088	198816912	208935216	192303856	180614432	142861968	206089312	161555200
220	223	0.848	115.002	Maleic acid	[M-H]-	found in higher mz's MsMs_362; found in higher mz's MsMs_775	1	TRUE	0.833	115.002	C4H4O4		C01384	Carboxylic acids and derivatives	VZCYOOQTPOCHFL-UPHRSURJSA-N	OC(=O)\C=C/C(O)=O	annotated by user-defined text library	TRUE	TRUE	FALSE	NA	FALSE	FALSE	null	null	100	100	null	null	null	353.36	neg_H20	115.00172:10644529 116.00507:441254 117.00843:17984330	59.01192:875 70.02775:5828 71.01185:186197 71.04818:5219 72.00751:23694 72.01549:7196 73.01065:771 76.01633:787 92.38406:805 104.58467:826 110.83591:800 114.01721:6732 114.93144:9876 115.00134:11872 115.03786:3189 115.07415:4368	10392509	11776761	13143176	11172384	10794671	10519388	10481542	9846255	10377072	12089176	11352112	10644529	10768142	11915458	9574948
221	226	5.964	115.075	Caproic acid	[M-H]-	NA	1	TRUE	5.954	115.074	C6H12O2		C01585	Fatty Acyls	FUZZWVXGSFPDMH-UHFFFAOYSA-N	CCCCCC(O)=O	annotated by user-defined text library	TRUE	TRUE	FALSE	NA	FALSE	FALSE	null	null	100	100	null	null	null	13.83	neg_H6	115.07459:596273 116.07794:57058 117.0813:0	52.75024:622 54.37938:687 59.01194:1583 59.75674:700 71.01186:1303 71.04829:5738 81.45606:794 97.02769:948 103.33804:785 105.67146:738 114.93265:768 115.0379:4051 115.07406:15652	564829	596273	552541	532386	790045	512413	473824	564448	899470	605420	435871	829166	707827	714036	510839
222	230	1.342	116.07	L-Valine	[M-H]-	NA	1	TRUE	1.356	116.07	C5H11NO2		C00183	Carboxylic acids and derivatives	KZSNJWFQEVHDMF-BYPYZUCNSA-N	CC(C)[C@H](N)C(O)=O	annotated by user-defined text library	TRUE	TRUE	FALSE	NA	FALSE	FALSE	null	null	99.8	99.6	null	null	null	397.74	neg_H44	116.06985:4361126 117.0732:329801 118.07656:0	59.01203:29360 60.99138:1871 68.99402:12370 71.04819:3335 73.02782:7053 87.00651:913 92.38914:1011 99.9238:1033 115.0379:897 115.07419:1322 116.06995:238076	4412094	5167847	5326556	6353904	4145407	5070942	4420215	4000610	5278678	5808882	6272846	5204072	4801132	5073862	3617864
223	251	0.849	117.017	Succinic acid	[M-H]-	NA	1	TRUE	0.842	117.017	C4H6O4		C00042	Carboxylic acids and derivatives	KDYFGRWQOYBRFD-UHFFFAOYSA-N	OC(=O)CCC(O)=O	annotated by user-defined text library	TRUE	TRUE	FALSE	NA	FALSE	FALSE	null	null	100	100	null	null	null	444.58	neg_H12	117.0173:12816738 118.02065:569305 119.02401:0	55.01705:3188 58.00216:947 59.01192:1474 64.66818:802 70.52061:803 72.01562:928 73.02783:554251 74.03062:13157 93.53422:1040 95.83314:831 99.00647:49897 99.92377:3971 100.01003:1069 116.92625:21618 117.0175:127462	18182896	22836550	13822989	23761070	5450722	6934439	13700246	12816738	22623760	5537772	22317998	16442448	19242562	20456062	15169960
224	268	7.145	121.028	4-Hydroxybenzaldehyde	[M-H]-	NA	1	TRUE	7.119	121.028	C7H6O2		C00633	Organooxygen compounds	RGHHSNMVTDWUBI-UHFFFAOYSA-N	OC1=CC=C(C=O)C=C1	annotated by user-defined text library	TRUE	TRUE	FALSE	NA	FALSE	FALSE	null	null	100	99.9	null	null	null	20.32	neg_H48	121.02766:1329739 122.03101:174036 123.03437:39858	61.9865:1541 63.08783:722 66.03307:1085 67.26698:749 69.03905:783 69.12946:694 71.85652:851 76.14037:727 93.03278:8153 94.02785:1221 107.5772:972 111.00328:770 121.0269:91799	1432457	1413334	1392816	1395780	1372152	1368442	1327397	1347360	1448250	1441891	1315289	1294333	1289400	1307910	1285458
225	296	0.963	124.99	2-Hydroxyethanesulfonate	[M-H]-	found in higher mz's MsMs_2382; similar chromatogram in higher mz_3916	1	TRUE	0.954	124.989	C2H6O4S		C05123	Organic sulfonic acids and derivatives	SUMDYPCJJOFFON-UHFFFAOYSA-N	OCCS(O)(=O)=O	annotated by user-defined text library	TRUE	TRUE	FALSE	NA	FALSE	FALSE	null	null	100	100	null	null	null	1445.64	neg_H24	124.98953:21208460 125.99288:515011 126.99624:1618534	64.96862:133283 79.95554:6393544 80.95515:100014 80.9632:142492 81.95122:463788 81.95903:59001 92.38654:27344 94.97926:150672 106.97842:237547 108.97481:22396 124.00536:12991264 124.9896:300628 125.00816:555694	21770134	22056194	17573750	30753572	15272145	16302169	20997734	16745253	22592076	22089414	40155960	22680252	17700358	22738350	19756378
226	331	0.813	129.017	Mesaconic acid	[M-H]-	found in higher mz's MsMs_759	0.542	TRUE	null	129.019	C5H6O4	638129	C01732	Methyl-branched fatty acids	HNEGQIOMVPPMNR-NSCUHMNNSA-N	C\C(=C/C(O)=O)C(O)=O	430	TRUE	TRUE	TRUE	NA	FALSE	FALSE	null	null	82.4	null	57.8	87	100	99.19	neg_H18	129.01733:3463677 130.02068:51114 131.02404:0	58.02821:21665 59.01192:1075 60.20349:722 63.10443:870 77.08481:744 85.02794:118940 86.03101:5313 88.03856:25139 92.38828:1038 101.48903:989 122.01023:936 128.03317:10502 129.01689:8346 129.05441:1050 129.09058:3434	2978419	2234940	2386110	2391900	2558161	3201671	3245522	2681326	2935991	3463677	2653176	3516779	2152351	2972994	2626545
227	339	7.432	129.09	Heptanoic acid	[M-H]-	NA	1	TRUE	7.422	129.09	C7H14O2		C17714	Fatty Acyls	MNWFXJYAOYHMED-UHFFFAOYSA-N	CCCCCCC(O)=O	annotated by user-defined text library	TRUE	TRUE	FALSE	NA	FALSE	FALSE	null	null	100	100	null	null	null	11.44	neg_H17	129.09009:587276 130.09344:99417 131.0968:0	51.62217:654 54.03339:645 56.16013:725 56.59819:645 57.03281:1383 58.02773:1344 59.01235:979 59.63905:694 69.17088:770 71.15794:689 75.688:744 85.02795:1153 85.06366:1286 86.44651:853 87.7385:844 88.0386:4655 113.20403:863 128.0329:923 129.05441:1376 129.09059:19032	473201	448838	403656	421143	553456	375237	383393	426886	587276	616759	351994	499021	605831	441851	414603
228	340	0.853	130.049	N-Acetyl-DL-alanine	[M-H]-	adduct linked to 197_[M-H2O-H]-; found in higher mz's MsMs_775	1	TRUE	null	130.05	C5H9NO3	7345		N-acyl-alpha amino acids	KTHDTJVBEPMMGL-UHFFFAOYSA-N	O=C(O)C(NC(=O)C)C	430	TRUE	TRUE	TRUE	NA	FALSE	FALSE	null	null	77	null	48.5	74.4	100	2646.47	neg_H48	130.04906:33228382 131.05241:1967616 132.05577:0	58.02816:242485 59.01195:2098 59.03173:3939 85.02793:33384 86.03104:1622 87.00729:5445 87.04349:3799 88.03861:303444 89.03661:1191 89.04192:7707 101.0223:1492 102.61946:1178 105.03456:1062 120.95367:1031 129.01694:2405 130.04887:46985 130.08405:1880	35973552	50039044	40943880	42066476	32573208	37264212	40686724	35521044	44056288	38262040	53033188	41268920	33751780	42861784	35524784
229	341	1.156	130.06	Beta-Guanidinopropionic acid	[M-H]-	adduct linked to 200_[M-H]-; adduct linked to 1821_[2M-H]-; found in higher mz's MsMs_3779; found in higher mz's MsMs_2701; found in higher mz's MsMs_2570; found in higher mz's MsMs_2516; found in higher mz's MsMs_2359; found in higher mz's MsMs_2348; found in higher mz's MsMs_2126; found in higher mz's MsMs_1800; found in higher mz's MsMs_1580; found in higher mz's MsMs_1398; found in higher mz'…	1	TRUE	1.159	130.06	C4H9N3O2		C03065	Organonitrogen compounds	KMXXSJLYVJEBHI-UHFFFAOYSA-N	NC(=N)NCCC(O)=O	annotated by user-defined text library	TRUE	TRUE	FALSE	NA	FALSE	FALSE	null	null	99.8	99.7	null	null	null	3829.77	neg_H48	130.06029:54648532 131.06364:3549689 132.067:370251	57.70501:2211 70.02837:3875 73.02724:2794 85.02798:3893 86.0704:2369 88.03861:3259500 89.0358:10316 89.04202:83232 95.02326:2629 97.02588:5583 112.04998:11081 113.03403:5204 114.01723:10080 128.03293:4384 130.04884:12124 130.0601:9996	54153724	56359808	63883352	66942208	57190112	62061920	56132740	48706792	59616708	64270656	60564612	64313556	56570528	54789396	46149928
230	342	2.01	130.085	Beta-Leucine	[M-H]-	NA	1	TRUE	2.058	130.085	C6H13NO2		C02486	Carboxylic acids and derivatives	GLUJNGJDHCTUJY-YFKPBYRVSA-N	CC(C)[C@@H](N)CC(O)=O	annotated by user-defined text library	TRUE	TRUE	FALSE	NA	FALSE	FALSE	null	null	100	100	null	null	null	279.6	neg_H41	130.08524:5235130 131.08859:353338 132.09195:34630	57.03281:1092 64.31647:703 74.15045:794 77.67231:1097 84.07962:3062 85.06441:869 87.04346:1372 88.0386:5273 90.19605:1005 129.09059:974 130.08539:222108	4576659	6819388	5792166	6171762	3805997	5023085	4714930	4166719	6458751	6804600	7166002	4933928	5067276	5652472	4323338
231	343	1.808	130.085	L-Norleucine	[M-H]-	NA	0.5	TRUE	1.78	130.085	C6H13NO2		C01933	Carboxylic acids and derivatives	LRQKBLKVPFOOQJ-YFKPBYRVSA-N	CCCC[C@H](N)C(O)=O	annotated by user-defined text library	TRUE	TRUE	FALSE	NA	FALSE	FALSE	null	null	99.9	99.7	null	null	null	155.1	neg_H42	130.08525:3668402 131.0886:209110 132.09196:11629	53.93332:702 57.03282:1912 59.01193:1105 64.919:675 67.01701:3690 72.35184:718 74.99826:808 83.52155:853 85.06367:1752 87.04346:3158 88.03867:8909 92.38914:891 103.97867:947 130.08542:154104	2216720	6819388	3622837	3399816	2325442	3404094	2965024	2596972	3418045	3894259	4365348	3517885	3640714	3408439	2433034
232	344	1.611	130.085	Leucine	[M-H]-	NA	0.167	TRUE	null	130.087	C6H13NO2	6106	C00123	Leucine and derivatives	ROHFNLRQFUQHCH-YFKPBYRVSA-N	CC(C)C[C@H](N)C(O)=O	430	TRUE	TRUE	TRUE	NA	FALSE	FALSE	null	null	79.3	null	56.9	75	100	99.84	neg_H42	130.08524:1735367 131.08859:128990 132.09195:0	51.74658:670 52.48343:782 57.03282:1825 58.03613:748 59.01193:1085 65.10046:764 67.01701:3423 71.31477:686 85.06367:1303 88.03861:27906 90.7839:796 92.3883:1101 114.17327:864 129.09059:1348 130.08542:80985	2216720	3159033	2115378	1874851	1159772	1694315	2965024	2599677	3418045	1702360	1743562	1655283	1698208	3728504	1474726
233	362	0.843	133.012	Malic acid	[M-H]-	NA	1	TRUE	null	133.014	C4H6O5	525	C00711	Beta hydroxy acids and derivatives	BJEPYKJPYRNKOW-UHFFFAOYSA-N	O=C(O)CC(O)C(=O)O	430	TRUE	TRUE	TRUE	NA	FALSE	FALSE	null	null	95.9	null	93.4	93.8	100	3399.7	neg_H42	133.01224:65080104 134.01559:3423193 135.01895:26852320	59.01192:16733 71.01182:878506 72.01498:26734 72.9911:186164 87.00635:20559 89.02218:146069 90.02565:2708 115.00155:1870792 116.00469:78271 133.01164:588330	81616072	81709720	96187816	81088296	85036992	75754480	77484600	73699848	68551976	97401448	74824848	69688896	79663696	79878040	70640224
234	363	0.155	133.012	D-Malate	[M-H]-	NA	0.375	TRUE	null	133.014	C4H6O5	92824	C00497	Beta hydroxy acids and derivatives	BJEPYKJPYRNKOW-UWTATZPHSA-N	O[C@H](CC(O)=O)C(O)=O	430	TRUE	TRUE	TRUE	NA	FALSE	FALSE	null	null	94.6	null	88.4	96	100	9.04	neg_H8	133.01225:957553 134.0156:63756 135.01896:62201	52.70847:758 57.51257:696 59.01193:1176 71.01189:18371 72.99114:5327 75.00689:1608 89.02224:4529 92.38746:2020 115.00164:39924 116.00475:1189 132.86488:1315 133.01178:15299 133.04956:1439	878069	859213	876752	957553	875673	891248	856591	907700	873544	836302	852820	861534	836411	839715	897037
235	381	0.839	135.028	Threonic acid	[M-H]-	found in higher mz's MsMs_2444; found in higher mz's MsMs_1122	1	TRUE	0.851	135.028	C4H8O5		C01620	Organooxygen compounds	JPIJQSOTBSSVTP-GBXIJSLDSA-N	OC[C@@H](O)[C@H](O)C(O)=O	annotated by user-defined text library	TRUE	TRUE	FALSE	NA	FALSE	FALSE	null	null	99.9	99.9	null	null	null	578.32	neg_H43	135.02791:13219828 136.03126:682568 137.03462:0	55.01706:3299 59.01198:80390 71.01187:49164 72.01505:38042 72.99111:44936 73.01598:8899 73.99445:3751 75.00689:778772 76.01006:13307 87.00649:7820 89.02226:101799 90.02567:4292 99.00737:2640 115.00162:10260 116.00479:98443 117.00565:35072 117.0173:29064 134.01541:31419 134.04492:4802 135.02771:397123	18956098	22329970	23352594	13038565	21038758	20019642	15891622	25758432	30962198	20723924	11339875	22960618	18919198	16862588	13848088
236	410	5.054	137.022	Salicylic acid	[M-H]-	NA	1	TRUE	null	137.024	C7H6O3	338	C00805	Salicylic acids	YGSDEFSMJLZEOE-UHFFFAOYSA-N	OC(=O)C1=CC=CC=C1O	430	TRUE	TRUE	TRUE	NA	FALSE	FALSE	null	null	90.8	null	78.1	93.6	100	22.05	neg_H7	137.02272:736671 138.02607:332027 139.02943:106307	51.8017:739 55.85165:702 63.87261:736 64.9915:792 87.68242:772 89.72505:846 92.04896:996 92.38914:807 93.0326:53888 94.02782:1418 94.03561:1241 108.01984:3423 111.69083:879 135.96884:7016 136.8618:4322 137.02304:18122	687887	680187	736671	706931	645527	653001	591538	569898	634747	765856	642016	592358	610328	481575	575244
237	420	8.735	138.018	4-Nitrophenol	[M-H]-	NA	1	TRUE	8.723	138.018	C6H5NO3		C00870	Phenols	BTJIUGUIPKRLHP-UHFFFAOYSA-N	OC1=CC=C(C=C1)[N+]([O-])=O	annotated by user-defined text library	TRUE	TRUE	FALSE	NA	FALSE	FALSE	null	null	100	100	null	null	null	155.85	neg_H48	138.01779:4248210 139.02114:295330 140.0245:40223	59.01206:42526 93.03265:5253 94.02785:1862 94.97849:1116 96.95798:76899 108.01985:79836 109.0235:2133 129.39165:851 129.869:855 137.02296:1345 137.88963:1159 137.96492:3839 138.01721:314660	4221882	4758745	4384974	4286034	4261511	4307608	4208288	4025810	4648078	4540821	4518366	4262674	4125488	4140841	4500410
238	451	1.096	141.015	Kojic acid	[M-H]-	found in higher mz's MsMs_1333; found in higher mz's MsMs_1321; found in higher mz's MsMs_2840; found in higher mz's MsMs_2648; found in higher mz's MsMs_1535; found in higher mz's MsMs_3720; found in higher mz's MsMs_5013; found in higher mz's MsMs_4869; found in higher mz's MsMs_4036; found in higher mz's MsMs_3887	1	TRUE	null	141.019	C6H6O4	3840	C14516	Pyranones and derivatives	BEJNERDRQOWKJM-UHFFFAOYSA-N	O=C1C=C(OC=C1O)CO	430	TRUE	TRUE	TRUE	NA	FALSE	FALSE	null	null	76.5	null	98.3	38.7	42.9	2182.88	neg_H24	141.01503:136655424 142.01838:6283576 143.02174:1126232	52.71172:10396 59.01192:7229612 60.01559:126111 64.2573:11211 69.39897:9851 72.25037:10549 78.95736:17821 92.38575:21898 95.05663:10384 98.25296:10838 121.15069:9232 139.98334:13003 141.01639:16290	140754784	157245904	165903120	165194880	152909904	167495520	159411600	150695296	163135328	149651472	185859024	158088416	141654272	135440208	165473552
239	476	8.69	144.043	1H-Indole-3-carboxaldehyde	[M-H]-	NA	1	TRUE	8.694	144.044	C9H7NO		C08493	Indoles and derivatives	OLNJUISKUQQNIM-UHFFFAOYSA-N	O=CC1=CNC2=C1C=CC=C2	annotated by user-defined text library	TRUE	TRUE	FALSE	NA	FALSE	FALSE	null	null	100	100	null	null	null	40.93	neg_H17	144.04373:1105456 145.04708:192910 146.05044:383991	54.66039:774 58.51417:753 60.82905:742 61.98647:3721 68.18464:742 79.9556:3210 83.0479:779 90.6503:876 99.92381:21191 100.9241:1588 127.04926:1115 130.30521:881 143.10567:48825 143.91449:1247 144.04391:94070 144.10962:7780	1000166	963205	1028201	984619	1062194	1033276	1064582	1075371	1105456	1042683	1072575	1146003	1075258	1098411	1090992
240	492	0.919	146.044	L-Glutamic acid	[M-H]-	found in higher mz's MsMs_1614; found in higher mz's MsMs_2449	1	TRUE	0.916	146.044	C5H9NO4		C00025	Carboxylic acids and derivatives	WHUUTDBJXJRKMK-VKHMYHEASA-N	N[C@@H](CCC(O)=O)C(O)=O	annotated by user-defined text library	TRUE	TRUE	FALSE	NA	FALSE	FALSE	null	null	100	100	null	null	null	5287.42	neg_H12	146.0439:423510560 147.04725:28041352 148.05061:4324610	59.01205:197969 71.01184:106190 74.02287:173383 75.00687:21978 82.02802:26607 84.04388:225505 85.02721:84802 92.38575:38581 99.00642:32319 100.03851:24418 101.07037:141887 102.05383:4110926 103.05759:157846 109.0386:427126 110.04223:33874 115.00159:28219 127.04926:1083258 128.03291:2474482 128.0535:120170 129.01688:84014 129.03641:139382 145.01131:35583 145.05936:719891 146.04367:1374480 146.0637…	468723968	542446848	462118560	572669376	429663136	465994752	462750176	423510560	514080768	435722496	406919776	462223744	395590848	463574336	479840768
241	523	1.56	148.042	L-Methionine	[M-H]-	NA	1	TRUE	1.556	148.042	C5H11NO2S		C00073	Carboxylic acids and derivatives	FFEARJCKVFRZRR-BYPYZUCNSA-N	CSCC[C@H](N)C(O)=O	annotated by user-defined text library	TRUE	TRUE	FALSE	NA	FALSE	FALSE	null	null	99.8	99.6	null	null	null	542.36	neg_H48	148.04163:3119638 149.04498:231377 150.04834:158929	52.51737:873 54.41631:645 56.13143:682 59.01195:3943 75.00691:793 79.95564:1123 92.38749:913 94.45739:801 95.69897:830 100.03879:8690 133.42302:852 138.15417:840 147.01785:945 147.0652:1640 148.0408:13791	6458346	8352818	6412310	8287945	5568462	4056553	4335756	3334669	5605586	6570130	9805461	7103002	4482178	7402752	3614245
242	535	9.353	150	1,2-Benzisothiazol-3(2H)-one	[M-H]-	NA	1	TRUE	9.318	150	C7H5NOS			Benzothiazoles	DMSMPAJRVJJAGA-UHFFFAOYSA-N	O=C1NSC2=CC=CC=C12	annotated by user-defined text library	TRUE	TRUE	FALSE	NA	FALSE	FALSE	null	null	99.8	99.6	null	null	null	72.08	neg_H44	149.99995:939635 151.0033:39726 152.00666:31336	55.81011:807 62.77671:707 69.51539:764 78.98401:806 93.03253:9062 93.49994:814 104.03301:741 107.04892:1279 112.31369:786 123.04324:1029 136.01382:1044 148.95062:4615 149.0455:4099 149.05759:904 149.99931:84462	990178	1003354	1019224	957983	995433	964736	962377	933033	949570	989713	942597	950926	938189	953514	908181
243	540	1.535	151.024	Xanthine	[M-H]-	similar chromatogram in higher mz_1072; similar chromatogram in higher mz_1235; similar chromatogram in higher mz_5346; similar chromatogram in higher mz_5667; similar chromatogram in higher mz_6681; similar chromatogram in higher mz_7355; similar chromatogram in higher mz_8030	1	TRUE	1.556	151.024	C5H4N4O2		C00385	Imidazopyrimidines	LRFVTYWOQMYALW-UHFFFAOYSA-N	O=C1NC2=C(NC=N2)C(=O)N1	annotated by user-defined text library	TRUE	TRUE	FALSE	NA	FALSE	FALSE	null	null	100	100	null	null	null	75.32	neg_H42	151.02405:2093813 152.0274:223200 153.03076:76133	76.27537:779 82.70657:824 92.38408:1382 108.01877:45985 109.02131:1608 126.02861:2098 151.02383:211717	4942280	5477821	3078514	2082204	2513686	2267571	4716454	3162085	3658967	2693896	2492374	2101511	2456368	3872447	2263048
244	543	7.62	151.038	Vanillin	[M-H]-	NA	1	TRUE	null	151.04	C8H8O3	1183	C00755	Methoxyphenols	MWOOGOJBHIARFG-UHFFFAOYSA-N	O=CC1=CC=C(O)C(OC)=C1	430	TRUE	TRUE	TRUE	NA	FALSE	FALSE	null	null	83.2	null	71.7	86.6	66.7	7.46	neg_H18	151.0381:518445 152.04145:116308 153.04481:25263	50.01266:679 51.84698:748 58.97668:814 62.87966:737 92.38744:1015 93.0324:6450 103.94949:777 107.04784:1073 136.01521:41220 137.01833:1572 149.99924:1446 151.03777:7117 151.0731:1245	418932	422942	393951	350770	382736	406228	365059	433649	405155	518445	365013	354383	347010	376670	374221
245	544	9.024	151.038	3-Hydroxyphenylacetic acid	[M-H]-	NA	0.958	TRUE	null	151.04	C8H8O3	12122	C05593	1-hydroxy-4-unsubstituted benzenoids	FVMDYYGIDFPZAX-UHFFFAOYSA-N	O=C(O)CC=1C=CC=C(O)C1	430	TRUE	TRUE	TRUE	NA	FALSE	FALSE	null	null	79.5	null	77	71.2	47.1	7.28	neg_H11	151.03812:426769 152.04147:125344 153.04483:42472	54.93935:705 56.31253:683 56.81853:677 63.23968:769 65.41547:801 66.46725:706 74.77943:720 92.02466:1833 93.03272:8128 99.28171:848 107.04784:1168 108.01876:908 136.01538:9092 142.98401:886 149.99925:1257 150.05328:860 151.02557:1664 151.03783:20082 151.07487:1545	422550	402598	415539	397157	398102	391756	426769	442462	413719	451252	367174	355169	317938	319143	380814
246	545	15.699	151.038	Phenoxyacetic acid	[M-H]-	NA	0.833	TRUE	15.716	151.038	C8H8O3		C02181	Benzene and substituted derivatives	LCPDWSOZIOUXRV-UHFFFAOYSA-N	OC(=O)COC1=CC=CC=C1	annotated by user-defined text library	TRUE	TRUE	FALSE	NA	FALSE	FALSE	null	null	99.8	99.6	null	null	null	40.24	neg_H43	151.03819:2805523 152.04154:211310 153.0449:0	78.95734:18727 78.984:1035 79.95562:8326 80.96322:36761 88.03861:1586 93.03262:348760 94.03558:17235 95.01183:1925 106.97856:1611 107.04783:28296 108.01984:1098 109.52619:1015 123.00699:1370 123.04323:1857 151.00447:4912 151.01503:13070 151.03792:18689 151.07489:1787	3544957	2165171	2459063	3699790	2898786	2404617	2926409	2420015	2572090	3433191	2175718	2986869	2335576	2882290	2591962
247	549	10.635	151.05	3-Pyrimidin-2-yl-Propionic Acid	[M-H]-	NA	1	TRUE	10.598	151.049	C7H8N2O2						annotated by user-defined text library	TRUE	TRUE	FALSE	NA	FALSE	FALSE	null	null	99.6	99.2	null	null	null	26.59	neg_H45	151.04919:1022491 152.05254:80457 153.0559:87278	52.60302:781 61.13486:743 64.78922:895 85.23584:781 92.38831:1587 93.03271:13331 102.20364:795 108.01879:977 120.04284:3799 121.05214:2897 122.02306:3429 122.03457:3875 130.49309:837 136.01534:1406 136.02586:6112 149.9993:2014 151.04852:65160	1184779	1160905	1121472	1138111	1106421	1123997	1081602	1034489	1044644	1039123	997872	1054502	1008501	1030368	1008618
248	552	1.003	152	3-Sulfinato-L-alaninate	[M-H]-	similar chromatogram in higher mz_564; similar chromatogram in higher mz_2727; similar chromatogram in higher mz_4011; similar chromatogram in higher mz_4163; similar chromatogram in higher mz_5205; similar chromatogram in higher mz_6652; similar chromatogram in higher mz_7071; similar chromatogram in higher mz_4421; similar chromatogram in higher mz_5947; similar chromatogram in higher mz_7070; …	1	TRUE	0.999	152	C3H7NO4S		C00606	Carboxylic acids and derivatives	ADVPTQAUNPRNPO-REOHCLBHSA-N	N[C@@H](C[S@@](O)=O)C(O)=O	annotated by user-defined text library	TRUE	TRUE	FALSE	NA	FALSE	FALSE	null	null	100	100	null	null	null	2161.41	neg_H20	152.00041:27300410 153.00376:2383092 154.00712:1999112	78.95735:15316 79.95558:302315 80.96331:106271 88.03852:46055 106.97862:383032 149.98528:13656 152.00018:2358808	28233390	65622264	42829504	20489810	31469600	38133580	80036528	44907588	53469156	25028194	43013976	27300410	34186040	60132144	49958632
249	555	10.051	152.033	Mesalazine	[M-H]-	NA	1	TRUE	10.039	152.034	C7H7NO3			Benzene and substituted derivatives	KBOPZPXVLCULAV-UHFFFAOYSA-N	NC1=CC(C(O)=O)=C(O)C=C1	annotated by user-defined text library	TRUE	TRUE	FALSE	NA	FALSE	FALSE	null	null	99.8	99.7	null	null	null	13.49	neg_H24	152.03334:399072 153.03669:37149 154.04005:41719	61.01939:809 67.63317:849 72.4272:783 80.91901:860 84.114:776 93.03262:5580 109.02778:2105 122.03581:1636 126.06888:811 137.30173:869 151.00269:1004 151.0379:887 152.00023:1273 152.03394:38079	351298	375397	350158	320028	338295	329469	323491	345161	371447	391132	368992	357306	321988	346643	349496
250	556	10.371	152.033	Mesalamine	[M-H]-	NA	1	TRUE	null	152.035	C7H7NO3	4075		Aminobenzoic acids	KBOPZPXVLCULAV-UHFFFAOYSA-N	O=C(O)C1=CC(N)=CC=C1O	430	TRUE	TRUE	TRUE	NA	FALSE	FALSE	null	null	73.4	null	73.3	40	66.7	35.78	neg_H12	152.03334:809800 153.03669:94145 154.04005:30296	58.65495:697 63.90553:841 69.62215:745 87.64816:791 93.03261:5376 107.04784:976 109.02777:1779 122.03564:6871 124.52314:833 152.00023:3520 152.03398:57439	872713	890322	914430	842960	882257	872587	861896	809800	949205	935912	865808	849836	880621	859397	917156
251	565	1.399	154.06	Histidine	[M-H]-	found in higher mz's MsMs_1555	0.125	TRUE	null	154.062	C6H9N3O2	6274	C00135	Histidine and derivatives	HNDVDQJCIGZPNO-YFKPBYRVSA-N	N[C@@H](CC1=CN=CN1)C(O)=O	430	TRUE	TRUE	TRUE	NA	FALSE	FALSE	null	null	84.8	null	58.8	95.9	100	121.26	neg_H19	154.06038:2627691 155.06373:117250 156.06709:0	56.41005:782 57.80116:717 58.98971:8050 59.01201:7830 60.98514:9619 67.02844:1099 68.99389:22250 70.81982:815 72.00693:1788 80.03635:1169 80.48579:904 81.04411:2049 83.96784:924 87.45235:806 92.38659:1911 93.04375:19021 108.05496:3326 109.03857:1910 110.07079:6968 112.98386:50133 113.98718:1057 116.51956:802 131.12877:861 136.0499:5585 137.03336:17431 146.33539:907 154.05966:61378	378430	960099	1001269	1106970	804748	1259830	1426162	1426041	1589229	1233820	2627691	1779416	1126590	1110288	1497219
252	672	4.309	164.07	DL-Phenylalanine	[M-H]-	NA	0.458	TRUE	null	164.072	C9H11NO2	994	C02057	Phenylalanine and derivatives	COLNVLDHVKWLRT-UHFFFAOYSA-N	O=C(O)C(N)CC=1C=CC=CC1	430	TRUE	TRUE	TRUE	NA	FALSE	FALSE	null	null	93.9	null	87.3	93.7	100	340.65	neg_H17	164.07001:7215438 165.07336:731185 166.07672:29930	59.01192:1583 72.00745:82093 73.01064:1377 75.00688:8345 91.05351:11961 92.38575:1343 97.00409:990 103.05363:2198 119.04853:1198 120.04404:2295 121.02795:14644 129.01686:1662 147.04311:296584 148.04608:25052 149.0092:1012 163.00058:1468 164.0697:185147	5290704	8326274	17184	19330	18424	20843	6176734	5648594	7215438	24750	20364	19647	25570	7180845	4701740
253	696	11.248	166.049	4-Hydroxyphenylglycine	[M-H]-	NA	0.958	TRUE	null	166.05	C8H9NO3	92143		Amino acids and derivatives	LJCWONGJFPCTTL-UHFFFAOYSA-N	O=C(O)C(N)c1ccc(O)cc1	430	TRUE	TRUE	TRUE	NA	FALSE	FALSE	null	null	71.5	null	66.3	50.3	45	29.34	neg_H44	166.04918:598554 167.05253:54843 168.05589:8668	54.03642:768 57.10316:794 61.50787:785 68.9939:4627 75.0069:3753 79.23963:842 82.24834:835 96.95792:1733 121.02688:10143 122.03072:1441 123.04324:944 131.3627:890 136.05145:4663 149.00754:1701 165.03882:3673 166.0489:62261	539351	582574	550314	511978	546885	551369	522342	529197	590734	620011	551840	571738	538092	538677	561784
254	699	0.814	166.973	Phosphoenolpyruvate	[M-H]-	similar chromatogram in higher mz_5504; similar chromatogram in higher mz_3559; similar chromatogram in higher mz_2780; similar chromatogram in higher mz_5347; similar chromatogram in higher mz_2496; similar chromatogram in higher mz_2885; similar chromatogram in higher mz_4354; similar chromatogram in higher mz_6230; similar chromatogram in higher mz_2961; similar chromatogram in higher mz_4493	1	TRUE	null	166.975	C3H5O6P	1005	C00074	Phosphate esters	DTBNBXWJWCWCIK-UHFFFAOYSA-N	OC(=O)C(=C)OP(O)(O)=O	430	TRUE	TRUE	TRUE	NA	FALSE	FALSE	null	null	84.4	null	74.1	70.8	100	101.58	neg_H43	166.97333:2835914 167.97668:0 168.98004:3124548	60.85067:1010 64.32968:941 68.99389:2192 78.95737:495084 79.95561:1050 80.96322:1375 82.96328:835 96.96787:1183 106.10966:855 122.03071:2003 124.0055:1912 148.96268:1719 166.97397:9651 166.99869:1292	793468	821469	541548	714348	566497	829495	545017	591454	365403	617109	542881	900238	454184	435918	368636
255	727	0.869	171.005	sn-Glycerol 1-phosphate	[M-H]-	found in higher mz's MsMs_1900	1	TRUE	0.86	171.004	C3H9O6P						annotated by user-defined text library	TRUE	TRUE	FALSE	NA	FALSE	FALSE	null	null	100	100	null	null	null	177.19	neg_H12	171.00475:7941142 172.0081:222885 173.01146:948766	51.02097:917 52.28635:818 54.4864:913 57.52124:823 73.84193:1000 78.95732:686711 79.68233:943 81.41909:999 91.95267:966 96.96774:45101 99.62411:1036 107.91766:1115 127.0737:1514 142.25864:1095 152.9933:1603 171.00543:150862 171.10104:1830 171.13713:6551	11650045	12104562	8020792	9856607	2985010	4956070	17776664	7941142	7440274	4783502	23942772	8712015	4742006	7407297	2098778
256	736	7.192	171.101	9-Oxononanoic acid	[M-H]-	NA	1	TRUE	5.75	171.102	C9H16O3	75704	C16322	Oxidized fatty acids	WLGDDELKYAWBBL-UHFFFAOYSA-N	O=CCCCCCCCC(=O)O	430	TRUE	TRUE	TRUE	NA	FALSE	FALSE	null	null	70.6	100	37.1	79.4	66.7	9.7	neg_H18	171.10083:475242 172.10418:57001 173.10754:130069	52.94444:772 66.82954:740 71.04818:1878 75.79804:818 85.02721:4178 96.14087:891 99.07935:935 125.09579:1257 127.07507:5645 127.11069:11936 129.18523:980 152.44913:871 153.09029:1480 170.52722:916 171.01831:51248 171.10083:14016 171.13695:9873	453731	448730	418242	442272	394323	372537	390486	433423	490038	475242	296850	350081	382285	352622	485482
257	744	11.875	171.137	Capric acid	[M-H]-	NA	0.625	TRUE	11.861	171.137	C10H20O2		C01571	Fatty Acyls	GHVNFZFCNZKVNT-UHFFFAOYSA-N	CCCCCCCCCC(O)=O	annotated by user-defined text library	TRUE	TRUE	FALSE	NA	FALSE	FALSE	null	null	99.9	99.9	null	null	null	16.27	neg_H41	171.13744:1042503 172.14079:92497 173.14415:0	57.09087:801 65.45011:780 79.42258:831 85.02721:1454 86.25397:880 87.90244:872 92.38745:3809 100.03757:906 108.386:974 127.07509:3968 128.5152:896 137.79135:807 145.23685:830 171.01836:70173 171.10107:6040 171.13719:79482	859102	1057652	1009871	986237	1267907	826788	832059	847469	1426524	1415992	820967	1223650	1561463	999792	1013409
258	746	11.182	171.137	Decanoic acid	[M-H]-	NA	1	TRUE	null	171.139	C10H20O2	2969	C01571	Medium-chain fatty acids	GHVNFZFCNZKVNT-UHFFFAOYSA-N	CCCCCCCCCC(O)=O	430	TRUE	TRUE	TRUE	NA	FALSE	FALSE	null	null	75.1	null	63.1	70.1	50	72.27	neg_H23	171.13742:5955159 172.14077:650902 173.14413:12234	74.49319:770 80.60098:858 84.97369:836 92.38912:1235 99.92377:1058 127.07394:8575 143.98329:1193 171.0183:50021 171.10106:5950 171.13716:293841	4450282	6216006	5895787	4396417	4597996	4467016	4658035	5002763	5238440	5438401	3464937	3721788	4866044	3569552	5955159
259	759	0.803	173.007	Aconitic acid	[M-H]-	adduct linked to 938_[M-H]-; similar chromatogram in higher mz_5545; similar chromatogram in higher mz_6033; similar chromatogram in higher mz_1198	1	TRUE	null	173.009	C6H6O6	309		Tricarboxylic acids and derivatives	GTZCVFVGUGFEME-UHFFFAOYSA-N	O=C(O)C=C(C(=O)O)CC(=O)O	430	TRUE	TRUE	TRUE	NA	FALSE	FALSE	null	null	81.7	null	60.4	79.3	100	204.58	neg_H9	173.00742:4940180 174.01077:0 175.01413:180596	57.03281:1910 58.02822:10591 59.01205:6510 65.12538:838 67.01701:3639 71.01185:1258 71.25198:818 74.31303:975 85.02795:138002 86.03101:4965 88.03858:34725 96.99142:1163 99.92378:1171 100.26477:911 102.77737:936 111.00656:104438 111.07981:1133 112.01059:4795 112.0387:1933 114.01709:7229 115.00156:7091 122.19324:907 127.13761:883 129.01685:28726 130.02069:1761 130.04895:9992 154.94507:15741 154.996…	3936024	4140038	4418165	4229804	4940180	5910646	5145297	3931967	4093136	5307272	4570190	4832820	3677863	4129116	4043115
260	760	1.641	173.007	5-(1,2-Dihydroxyethyl)oxolane-2,3,4-trione	[M-H]-	adduct linked to 2985_[2M-H]-	0.292	TRUE	null	173.009	C6H6O6	835		Gamma butyrolactones	SBJKKFFYIZUCET-UHFFFAOYSA-N	O=C1OC(C(=O)C1=O)C(O)CO	430	TRUE	TRUE	TRUE	NA	FALSE	FALSE	null	null	79.9	null	71	83	47.2	40.39	neg_H46	173.00703:1275228 174.01038:108588 175.01374:315892	53.13755:837 55.01746:970 57.03283:1487 58.02817:1443 59.01194:3914 71.01186:29041 72.01507:1313 73.02784:3902 83.01205:4463 85.02724:1876 87.00729:2113 88.03857:11936 99.00649:19782 99.04572:887 111.00659:1874 111.07874:1137 112.98598:8568 114.0184:1243 115.00165:3850 124.98576:4358 129.4489:957 130.04886:2191 131.08028:17833 142.99695:34621 144.00137:1002 154.94444:6218 173.00833:3900	1121433	629452	730638	728924	744721	728716	745374	838964	710361	666173	505391	794224	1057812	1333902	641054
261	761	1.301	173.007	Dehydroascorbic acid	[M-H]-	NA	1	TRUE	1.315	173.007	C6H6O6		C00425	Lactones	SBJKKFFYIZUCET-DUZGATOHSA-N	[H][C@@]1(OC(=O)C(=O)C1=O)[C@H](O)CO	annotated by user-defined text library	TRUE	TRUE	FALSE	NA	FALSE	FALSE	null	null	100	100	null	null	null	386.98	neg_H48	173.00706:6168194 174.01041:429029 175.01377:486497	55.01718:12874 57.03295:16532 58.02817:2439 59.01202:9298 67.01702:6349 71.01192:187677 72.01508:4650 72.99116:1775 73.02785:28539 74.02285:1834 83.01211:22187 85.02724:5203 87.00649:16978 88.03865:11391 89.02225:1470 92.69482:1093 99.0065:133285 100.01008:5864 104.98148:1181 111.00655:16117 112.9863:52807 114.01725:3815 115.00176:11593 124.98573:18629 126.01791:1120 129.01694:5197 130.04886:5084…	7112068	6913290	7820425	8009644	6246336	7189474	6501662	6005508	7447959	5152947	5572053	8335911	7195098	7570424	5574758
262	775	0.852	174.039	N-Acetyl-L-aspartic acid	[M-H]-	adduct linked to 585_[M-H2O-H]-	1	TRUE	0.851	174.039	C6H9NO5		C01042	Carboxylic acids and derivatives	OTCCIMWXFLJLIA-BYPYZUCNSA-N	CC(=O)N[C@@H](CC(O)=O)C(O)=O	annotated by user-defined text library	TRUE	TRUE	FALSE	NA	FALSE	FALSE	null	null	100	100	null	null	null	20419.4	neg_H12	174.03891:910773312 175.04226:68645288 176.04562:7990147	58.02785:6028170 59.01205:4681206 70.02779:264344 71.01182:1151519 88.03867:21208144 89.04214:676183 92.38491:250855 96.99119:1050480 112.03853:1501113 114.01739:5243399 115.00173:4131799 115.02148:180874 130.04892:7830509 131.0519:204603 156.02812:1759654 174.03812:6479206	897685568	1233499776	1026017408	1062123392	818347840	931600000	1034334912	910773312	1097068672	956181056	1323444224	1032257920	875934528	1074801664	919549696
263	809	0.883	176.934	Pyrophosphate	[M-H]-	found in higher mz's MsMs_2246; found in higher mz's MsMs_5885; found in higher mz's MsMs_6722; adduct linked to 629_[M-H2O-H]-	1	TRUE	0.869	176.934	H4O7P2		C00013	Non-metal oxoanionic compounds	XPPKVPWEQAFLFU-UHFFFAOYSA-N	OP(O)(=O)OP(O)(O)=O	annotated by user-defined text library	TRUE	TRUE	FALSE	NA	FALSE	FALSE	null	null	99.9	99.7	null	null	null	2379.31	neg_H46	176.93391:33202230 177.93726:0 178.94062:665898	58.02821:61068 59.01197:32851 59.03128:9406 60.0324:12614 61.01615:17782 71.01186:5341 73.01599:2787 78.95737:1407032 88.03862:151461 89.04213:29653 90.04256:83569 91.04619:4367 92.38493:9656 92.39082:4504 96.96788:2633 112.03872:10500 114.01729:24738 114.04263:9152 115.00163:4807 115.02151:2666 116.02247:27887 117.0054:27326 117.02586:3729 130.04877:26434 131.05193:4808 132.05371:42643 133.05684…	44638348	51441536	39606580	52246300	35771400	43856140	46306900	39413916	53074308	49818316	44190604	44172600	35972332	41425740	36698136
264	819	1.282	178.016	L-Cysteine	[M-H]-	similar chromatogram in higher mz_4115; similar chromatogram in higher mz_3979; similar chromatogram in higher mz_4003; similar chromatogram in higher mz_4423; similar chromatogram in higher mz_5584; similar chromatogram in higher mz_3994; similar chromatogram in higher mz_7193; similar chromatogram in higher mz_6983; similar chromatogram in higher mz_6237; similar chromatogram in higher mz_5392;…	1	TRUE	1.315	178.016	C5H9NO4S		C00097	Carboxylic acids and derivatives	XUJNEKJLAYXESH-REOHCLBHSA-N	N[C@@H](CS)C(O)=O	annotated by user-defined text library	TRUE	TRUE	FALSE	NA	FALSE	FALSE	null	null	100	100	null	null	null	535.06	neg_H44	178.0159:2914289 179.01925:178658 180.02261:220713	59.01214:7749 70.02798:12843 71.01186:5481 73.02724:2150 78.95671:3967 79.95557:7738 80.96334:37855 83.01204:1123 85.02728:7737 87.00658:33130 89.02224:1454 92.38998:3708 96.96796:30019 97.02768:1750 99.00646:6494 101.02228:5193 106.97867:17309 117.01751:11440 121.98981:4195 125.02286:5164 129.01691:1265 133.98901:1820 141.01642:2169 150.02023:18494 151.02383:1143 159.02835:3912 161.04277:40491 1…	271598	13110648	3480357	2824931	6180110	5148044	5490820	18723660	19152664	4569346	600431	3408969	4637634	6969560	5874206
265	825	1.013	179.054	myo-Inositol	[M-H]-	adduct linked to 653_[M-H2O-H]-; found in higher mz's MsMs_1550; found in higher mz's MsMs_1363	1	TRUE	1.007	179.054	C6H12O6		C00137	Organooxygen compounds	CDAISMWEOUEBRE-GPIVLXJGSA-N	O[C@H]1[C@H](O)[C@@H](O)[C@H](O)[C@H](O)[C@@H]1O	annotated by user-defined text library	TRUE	TRUE	FALSE	NA	FALSE	FALSE	null	null	100	100	null	null	null	2393.7	neg_H20	179.05392:75271576 180.05727:5079906 181.06063:1002093	55.01705:4866 57.0328:5276 59.01202:89602 69.03248:23348 71.01198:72885 73.02794:41538 75.00687:6384 78.95735:8651 83.01202:21716 85.02735:82991 87.00659:479571 88.01038:15344 89.02243:39277 89.66621:4300 92.38743:7866 96.96796:82090 97.0276:43991 99.00658:98865 101.02235:54370 103.03874:4053 113.02257:33197 117.01755:125148 123.00695:4694 124.00546:16491 125.02286:84271 129.01686:19044 141.01807…	86437536	88760680	76645760	83140808	72261896	71928968	77016416	69821472	74513400	68992872	74767664	75271576	64629088	71302792	79328928
266	836	15.59	180.032	Acamprosate	[M-H]-	NA	0.875	TRUE	null	180.034	C5H11NO4S	71158		Organosulfonic acids	AFCGFAGUEYAMAO-UHFFFAOYSA-N	CC(O)=NCCCS(O)(=O)=O	430	TRUE	TRUE	TRUE	NA	FALSE	FALSE	null	null	84.3	null	70.3	76.6	100	170.61	neg_H7	180.03169:6053088 181.03504:0 182.0384:0	63.96033:6325 70.0645:2115 78.95743:17403 79.95567:154776 80.96322:5420 81.03236:1325 90.44111:1076 93.03262:5695 96.95791:5999 96.96786:1100 101.05898:8230 108.01877:1106 109.02779:5000 111.04317:1199 116.07008:120855 117.07269:4694 123.04321:1310 132.04651:2232 135.04259:1225 137.0229:6312 137.98485:1182 151.0379:2161 154.0524:1073 155.91904:1009 159.81683:1150 163.03812:1502 179.00926:5160 179…	5731542	5849166	6053088	6359864	6184405	5583184	5232554	6656120	5544099	5985418	5896735	5356002	5785402	5591894	5345702
267	841	2.696	180.065	Tyrosine	[M-H]-	NA	0.125	TRUE	null	180.067	C9H11NO3	6057	C00082	Tyrosine and derivatives	OUYCCCASQSFEME-QMMMGPOBSA-N	N[C@@H](CC1=CC=C(O)C=C1)C(O)=O	430	TRUE	TRUE	TRUE	NA	FALSE	FALSE	null	null	90.9	null	75.5	98.2	100	20.76	neg_H43	180.06485:666964 181.0682:64119 182.07156:0	54.58841:899 59.01193:1338 61.55136:705 64.7225:858 71.01186:907 72.00694:4462 87.00651:4431 93.03262:3666 119.04837:8514 161.04457:3341 163.0381:14620 179.05473:5192 180.06618:17011	126972	73969	347178	402853	312350	447650	53324	55028	56039	503668	286756	285629	296424	65484	64143
268	843	1.566	180.065	L-Tyrosine	[M-H]-	NA	1	TRUE	1.597	180.065	C9H11NO3		C00082	Carboxylic acids and derivatives	OUYCCCASQSFEME-QMMMGPOBSA-N	N[C@@H](CC1=CC=C(O)C=C1)C(O)=O	annotated by user-defined text library	TRUE	TRUE	FALSE	NA	FALSE	FALSE	null	null	99.8	99.6	null	null	null	298.56	neg_H48	180.06494:2885499 181.06829:365019 182.07165:20261	59.01195:1525 64.76402:809 72.00708:12908 72.99117:2209 74.02225:2779 85.02724:1200 87.00653:3877 93.03265:13552 101.02231:1239 106.04131:1062 112.98277:993 117.01749:1056 119.04868:30161 120.05159:1466 120.22269:843 122.32279:953 135.0425:7827 136.07556:1162 161.04462:5384 163.03815:66466 164.04192:4194 168.69826:948 179.05522:6650 180.06575:52933	5784707	7826064	4331624	3528120	2695525	3534676	4824420	3731410	4736715	3918886	2780195	2496680	2549852	4389554	2483851
269	848	1.802	181.049	2-Hydroxy-3-(4-hydroxyphenyl)propanoic acid	[M-H]-	NA	0.542	TRUE	null	181.05	C9H10O4	9378	C03672	Phenylpropanoic acids	JVGVDSSUAVXRDY-UHFFFAOYSA-N	O=C(O)C(O)CC1=CC=C(O)C=C1	430	TRUE	TRUE	TRUE	NA	FALSE	FALSE	null	null	82.4	null	67.2	87.9	66.7	11.65	neg_H8	181.04866:563912 182.05201:45018 183.05537:0	53.28628:681 58.66178:851 72.00752:7524 72.99114:1325 74.02283:1227 83.66:830 93.03267:7949 119.04853:21194 120.05155:1040 135.04254:10273 163.03801:51064 164.04185:5676 174.91248:896 180.06581:29771 181.04865:11921 181.0683:9373	287090	441614	433526	563912	337932	265968	217476	202516	303112	578373	360336	291847	380438	237612	172861
270	868	6.532	183.003	2,4-Dinitrophenol	[M-H]-	NA	1	TRUE	6.514	183.003	C6H4N2O5						annotated by user-defined text library	TRUE	TRUE	FALSE	NA	FALSE	FALSE	null	null	100	100	null	null	null	168.45	neg_H18	183.0029:2988085 184.00625:219639 185.00961:54409	54.75057:781 56.30051:1017 59.9786:915 63.24731:749 74.75857:783 87.80869:754 91.86243:973 94.03212:813 109.01481:972 112.83591:936 123.00704:11134 125.61362:1061 137.0092:3991 153.00414:19140 159.96638:1191 183.00253:159030	2868717	2992504	2701014	2792722	2747893	2565980	2602861	2553246	2928468	2988085	2701786	2688866	2514791	2795282	3093956
271	895	12.133	185.153	Undecanoic acid	[M-H]-	NA	1	TRUE	12.116	185.153	C11H22O2		C17715	Fatty Acyls	ZDPHROOEEOARMN-UHFFFAOYSA-N	CCCCCCCCCCC(O)=O	annotated by user-defined text library	TRUE	TRUE	FALSE	NA	FALSE	FALSE	null	null	99.9	100	null	null	null	173.57	neg_H8	185.15312:3353779 186.15647:487061 187.15983:0	59.85808:822 61.70968:805 64.99448:754 76.6069:839 88.53746:851 100.71671:1030 114.6352:1191 128.04803:890 141.08949:3159 184.98865:1702 185.11758:3295 185.1534:132440	2729860	5855594	5221723	3353779	3378404	3934084	3674126	3965388	4405514	4515821	3007417	3012045	4189174	2974354	5747846
272	938	0.799	191.018	Citric acid	[M-H]-	adduct linked to 759_[M-H]-	1	TRUE	0.785	191.018	C6H8O7		C00158	Carboxylic acids and derivatives	KRKNYBCHXYNGOX-UHFFFAOYSA-N	OC(=O)CC(O)(CC(O)=O)C(O)=O	annotated by user-defined text library	TRUE	TRUE	FALSE	NA	FALSE	FALSE	null	null	100	100	null	null	null	1662.43	neg_H48	191.01796:65232552 192.02131:4846180 193.02467:1120512	57.03288:67957 67.01701:8653 72.99115:4347 85.02724:396141 86.03085:15563 87.00652:551271 88.01041:14140 101.02221:13413 103.03779:7491 111.00659:1576238 112.01062:73031 117.01751:17517 120.04401:38809 121.02812:6873 129.01692:125348 130.99649:23833 146.02199:25580 147.00771:21823 147.02803:16774 154.99603:25069 164.03407:14959 173.00616:51392 190.01189:7874 191.01707:182745	76407816	95746736	87821640	98512456	98247576	124760056	115227264	83266328	88197600	121180960	116485136	100773824	81434120	95333288	99827344
273	979	12.763	194.081	N-Methyltyrosine	[M-H]-	NA	1	TRUE	12.749	194.081	C10H13NO3						annotated by user-defined text library	TRUE	TRUE	FALSE	NA	FALSE	FALSE	null	null	100	100	null	null	null	568.58	neg_H48	194.08052:5817502 195.08387:656304 196.08723:20569	58.12263:901 90.98939:900 130.99072:8628 132.98848:2241 152.99339:1133 153.28458:992 153.56758:972 164.08177:1725 165.08913:1338 179.05705:1916 193.08507:10796 194.08081:483475	5206716	5241321	4935568	4945068	5060600	4316456	4906192	4709138	4874960	5436926	5133549	5387094	5080666	5508536	5493210
274	1003	7.982	195.912	3,5,6-Trichloro-2-pyridinol	[M-H]-	NA	1	TRUE	7.975	195.911	C5H2Cl3NO			Pyridines and derivatives	WCYYAQFQZQEUEN-UHFFFAOYSA-N	OC1=NC(Cl)=C(Cl)C=C1Cl	annotated by user-defined text library	TRUE	TRUE	FALSE	NA	FALSE	FALSE	null	null	100	100	null	null	null	3702.66	neg_H48	195.91101:37912740 196.91436:2217380 197.91772:38342152	61.9865:1189 92.29238:970 108.92209:1040 115.52161:1084 176.89293:1573 191.30788:1108 194.9041:8148 195.91188:285810	39129232	41683488	38294628	37710504	37950680	35331052	36295584	37482236	41107548	46660420	37379188	36537236	36341380	35708008	39795844
275	1032	5.088	199.006	D-Erythrose 4-phosphate	[M-H]-	NA	1	TRUE	5.1	199.005	C4H9O7P		C00279	Organooxygen compounds	NGHMDNPXVRFFGS-IUYQGCFVSA-N	O[C@H](COP(O)(O)=O)[C@@H](O)C=O	annotated by user-defined text library	TRUE	TRUE	FALSE	NA	FALSE	FALSE	null	null	100	100	null	null	null	22.38	neg_H9	199.00507:575017 200.00842:154858 201.01178:1009448	53.48717:741 57.01117:750 73.83533:801 92.3883:1021 109.22565:876 135.04298:8173 172.00471:5427 199.00403:60606 199.13188:1569 199.16919:4962	670990	600715	610335	560071	575017	581508	512204	515891	523024	584658	501678	459351	496846	411970	503642
276	1095	5.381	203.081	L-Tryptophan	[M-H]-	NA	1	TRUE	5.383	203.081	C11H12N2O2		C00078	Indoles and derivatives	QIVBCDIJIAJPQS-VIFPVBQESA-N	N[C@@H](CC1=CNC2=C1C=CC=C2)C(O)=O	annotated by user-defined text library	TRUE	TRUE	FALSE	NA	FALSE	FALSE	null	null	100	100	null	null	null	198.05	neg_H20	203.08061:3995076 204.08396:570794 205.08732:30432	54.19309:730 56.20567:756 56.5889:883 57.89045:897 59.01198:19289 60.0699:792 60.09774:755 63.34761:902 68.30549:834 69.59845:856 72.00751:10097 74.02284:34146 75.20999:943 81.64673:950 90.27897:886 92.38575:1553 104.82246:852 112.25948:1028 116.04853:65629 117.05225:3115 130.06429:1971 132.55598:1099 142.06395:15996 143.06674:1440 159.09094:18052 160.09311:1208 160.97461:7339 164.64331:907 174.9…	4791759	7964592	5491125	6554492	4790118	4851120	5510310	4458200	5926800	6146581	4977946	3995076	4013588	4934780	3343076
277	1207	13.633	213.184	Tridecanoic acid	[M-H]-	NA	0.958	TRUE	13.66	213.184	C13H26O2		C17076	Fatty Acyls	SZHOJFHSIKHZHA-UHFFFAOYSA-N	CCCCCCCCCCCCC(O)=O	annotated by user-defined text library	TRUE	TRUE	FALSE	NA	FALSE	FALSE	null	null	99.9	99.8	null	null	null	564.44	neg_H6	213.18454:17866198 214.18789:2523794 215.19125:0	52.31434:1859 54.21316:1894 57.11788:1817 72.26845:1929 92.38998:3075 134.00519:8476 154.07417:2656 197.21878:2076 197.99121:25206 213.01367:5028 213.1848:1519627	8927592	17866198	11820975	11689723	8234355	10177079	9194376	6701486	11956941	13413286	10774736	10911964	10973980	7700324	18597002
278	1214	6.441	213.962	2-Benzothiazolesulfonic acid	[M-H]-	NA	1	TRUE	6.406	213.962	C7H5NO3S2						annotated by user-defined text library	TRUE	TRUE	FALSE	NA	FALSE	FALSE	null	null	100	100	null	null	null	203.98	neg_H42	213.96236:3836940 214.96571:273457 215.96907:327239	134.00528:31797 144.00624:2460 149.99953:9033 171.01831:4478 213.96323:55697 214.01385:1588 214.14458:5796	4781108	4338916	4509183	4301798	4287836	4321120	4053222	3818134	3763580	4104280	4063699	3897171	3951162	4040968	3677805
279	1268	1.541	218.102	Pantothenic acid	[M-H]-	NA	1	TRUE	1.556	218.102	C9H17NO5		C00864	Alcohols and polyols	GHOKWGTUZJEAQD-ZETCQYMHSA-N	CC(C)(CO)[C@@H](O)C(=O)NCCC(O)=O	annotated by user-defined text library	TRUE	TRUE	FALSE	NA	FALSE	FALSE	null	null	99.8	99.5	null	null	null	188.21	neg_H42	218.10162:3319298 219.10497:355039 220.10833:33814	59.01202:183809 60.01527:15080 61.01623:1115 71.01192:25161 71.04826:10221 81.29173:963 85.44743:1132 88.0386:209426 89.04214:4288 99.04288:1171 116.06994:4497 129.05443:1628 138.34839:1224 141.00369:1090 146.08038:118593 147.08374:2370 155.172:1175 174.99118:66598 175.99408:11352 216.99878:18520 218.00346:6281 218.1008:38502	2379425	3479115	2485300	3661374	2294957	2404352	3214298	2316541	2906896	2566198	4251584	3049437	2642447	3725921	2064660
280	1283	14.028	219.174	Butylated hydroxytoluene	[M-H]-	NA	0.667	TRUE	null	219.177	C15H24O	31404	C14693	Phenylpropanes	NLZUEZXRPGMBCV-UHFFFAOYSA-N	OC=1C(=CC(=CC1C(C)(C)C)C)C(C)(C)C	430	TRUE	TRUE	TRUE	NA	FALSE	FALSE	null	null	79.9	null	88	58.6	50	20.31	neg_H41	219.17412:14187465 220.17747:2330485 221.18083:135134	57.70666:1772 59.48514:1769 68.85494:2036 72.44532:2313 73.99082:1933 79.96848:2028 82.9984:1833 83.36177:1762 92.38407:3217 92.38912:4462 104.78786:1854 219.17438:1619201	14292583	13071172	15897417	13037050	12722013	13028279	13032677	13176132	13149284	13333446	13052851	12801283	13568607	13402644	13730711
281	1328	10.38	222.076	N-Acetyl-L-tyrosine	[M-H]-	NA	1	TRUE	10.369	222.076	C11H13NO4		C01657	Carboxylic acids and derivatives	CAHKINHBCWCHCF-JTQLQIEISA-N	CC(=O)N[C@@H](CC1=CC=C(O)C=C1)C(O)=O	annotated by user-defined text library	TRUE	TRUE	FALSE	NA	FALSE	FALSE	null	null	100	100	null	null	null	39.02	neg_H45	222.07562:527546 223.07897:73157 224.08233:0	52.23441:816 54.06242:742 59.01194:1672 64.82535:795 70.67931:864 81.77076:886 98.13579:887 149.46751:1069 160.35864:896 175.81999:875 184.6122:890 221.15437:892 221.17924:7231 222.0744:77567	503290	487586	502122	499582	490954	469427	527878	518495	473351	517630	489103	535394	472481	510125	503735
282	1376	13.472	225.184	Myristoleic acid	[M-H]-	NA	1	TRUE	13.431	225.184	C14H26O2		C08322	Fatty Acyls	YWWVWXASSLXJHU-WAYWQWQTSA-N	CCCC\C=C/CCCCCCCC(O)=O	annotated by user-defined text library	TRUE	TRUE	FALSE	NA	FALSE	FALSE	null	null	99.5	99	null	null	null	121.04	neg_H44	225.18404:2243215 226.18739:387282 227.19075:553833	59.01194:1634 81.03237:2278 83.04793:5294 93.05392:1104 112.47417:960 134.85971:1136 147.16502:1075 160.0778:1093 195.14685:982 207.17416:1385 225.02596:6648 225.18588:143499	3047220	5326220	3345914	3093220	2623125	3769725	4062577	2507524	4874825	4556157	3636904	3079056	2941026	2815161	5421348
283	1394	14.23	227.2	Myristic acid	[M-H]-	NA	1	TRUE	null	227.202	C14H28O2	11005	C06424	Long-chain fatty acids	TUNFSRHWOTWDNC-UHFFFAOYSA-N	CCCCCCCCCCCCCC(O)=O	430	TRUE	TRUE	TRUE	NA	FALSE	FALSE	null	null	85.7	null	88	73.1	66.7	9045.8	neg_H41	227.19969:180224176 228.20304:26824402 229.2064:1491354	72.80105:25872 92.38576:160889 99.11958:32106 187.14311:24543 209.19119:35879 227.19926:19514082	141924736	259061408	205807280	115356280	114390168	183287984	171400736	148265632	168379152	135978960	188275600	135838880	149636176	104723496	215848432
284	1407	0.865	229.01	Ribose 1-phosphate	[M-H]-	adduct linked to 1173_[M-H2O-H]-; found in higher mz's MsMs_2711	1	TRUE	0.851	229.01	C5H11O8P		C00620	Organooxygen compounds	YXJDFQJKERBOBM-TXICZTDVSA-N	OC[C@H]1O[C@H](OP(O)(O)=O)[C@H](O)[C@@H]1O	annotated by user-defined text library	TRUE	TRUE	FALSE	NA	FALSE	FALSE	null	null	99.9	99.7	null	null	null	1657.18	neg_H46	229.01003:10443644 230.01338:481046 231.01674:153022	50.36068:1053 52.24587:1045 52.97808:1074 59.01236:1305 71.01186:1507 78.95738:634058 91.1138:1202 92.38746:1535 96.95857:22111 96.96789:310406 101.02132:1032 113.0341:17510 115.00163:1326 138.97874:123509 150.97807:4780 171.00348:6786 188.6627:1115 192.99033:2480 195.90144:1120 210.9994:143112 212.00293:7297 229.0029:27453 229.04568:1226	23664704	25810232	23385540	21223112	22259258	26366290	30452140	19677238	22053288	28447434	25442108	22938786	18570896	20946464	16722870
285	1460	13.713	233.153	Confertifoline	[M-H]-	NA	1	TRUE	13.685	233.153	C15H22O2						annotated by user-defined text library	TRUE	TRUE	FALSE	NA	FALSE	FALSE	null	null	100	100	null	null	null	130	neg_H41	233.15289:13095555 234.15624:2432220 235.1596:962846	74.42129:1698 92.38726:16102 130.72949:1762 134.45358:1643 163.14676:2160 214.91348:8786 232.92458:8808 233.15398:1547483	15730671	14427666	13842373	14239004	13092253	13891515	13895262	11535140	12251823	15582004	14056896	14476538	13554355	14164196	13675235
286	1461	2.078	233.153	5-(2,3-Dimethyl-3-tricyclo[2.2.1.02,6]heptanyl)-2-methylpent-2-enoic acid	[M-H]-	NA	0.5	TRUE	null	233.155	C15H22O2	72726865		Sesquiterpenoids	NZSCHTYUGUVLHG-UHFFFAOYSA-N	O=C(O)C(=CCCC1(C)C2CC3C(C2)C31C)C	430	TRUE	TRUE	TRUE	NA	FALSE	FALSE	null	null	85.5	null	85	76.1	66.7	1.15	neg_H48	233.15297:1462145 234.15632:217246 235.15968:80301	50.65862:887 50.90575:967 52.34668:814 52.55348:855 57.03243:968 57.10276:827 59.01205:19078 59.85897:1011 61.24928:923 71.01188:1490 74.13958:944 78.77141:905 92.3858:1243 92.99352:966 99.00658:11982 111.00661:2312 146.16269:1013 185.54121:1089 210.99068:1148 222.95273:1003 233.1541:163846	1515731	1519864	1494608	1492073	1504497	1509617	1468288	1524441	1474577	1455486	1470808	1467936	1442788	1438463	1509140
287	1463	13.036	233.153	2-(8,8a-Dimethyl-2,3,5,6,7,8-hexahydro-1H-naphthalen-2-yl)prop-2-enoic acid	[M-H]-	NA	0.333	TRUE	null	233.155	C15H22O2	74184103		Eremophilane, 8,9-secoeremophilane and furoeremophilane sesquiterpenoids	FMWJHXDPCQWVEJ-UHFFFAOYSA-N	O=C(O)C(=C)C1CC=C2CCCC(C)C2(C)C1	430	TRUE	TRUE	TRUE	NA	FALSE	FALSE	null	null	83.4	null	84.2	76.5	50	10.54	neg_H45	233.15295:3769280 234.1563:553380 235.15966:1280097	92.38831:1598 104.5411:1105 166.26833:1225 176.11888:1892 204.11427:6760 214.91362:9173 215.91212:1204 232.04041:1430 232.92343:8806 233.15404:510315	3187654	2962333	3097689	3356488	2943370	2776996	2921179	2788260	3011528	3521842	3125040	3692742	3320817	3596285	3189913
288	1545	10.025	239.066	(+/-)-2-(1-Methylpropyl)-4,6-dinitrophenol	[M-H]-	NA	1	TRUE	10.004	239.066							annotated by user-defined text library	TRUE	TRUE	FALSE	NA	FALSE	FALSE	null	null	99.9	99.9	null	null	null	288.23	neg_H17	239.0658:11040185 240.06915:1389467 241.07251:139024	59.012:19048 61.71885:1097 92.38911:1685 100.00149:1199 161.04451:2588 179.05482:19355 194.04222:2162 195.13643:1346 207.0379:18457 209.0667:8967 223.02522:4550 224.04276:2192 238.04829:1683 239.06526:1047908	10756092	10781438	10737431	10392104	10900373	10522849	11210277	11192760	11040185	10827794	10969567	11500656	11072757	11369198	10968799
289	1554	1.561	239.113	beta-Alanyl-3-methyl-L-histidine	[M-H]-	NA	0.375	TRUE	null	239.115	C10H16N4O3	11444		Hybrid peptides	MYYIAHXIVFADCU-UHFFFAOYSA-N	O=C(O)C(N=C(O)CCN)CC1=CN=CN1C	430	TRUE	TRUE	TRUE	NA	FALSE	FALSE	null	null	79.9	null	55.2	94.6	70	139.37	neg_H19	239.11311:2550852 240.11646:389419 241.11982:28384	54.65272:859 58.02821:18243 59.012:38013 78.95736:1733 81.1293:1112 87.00726:1722 87.05447:8279 92.38659:1052 102.05383:1112 110.07066:17969 128.13739:1004 151.04843:2101 154.05954:25969 161.04453:5580 166.09747:21463 168.07632:81229 169.07913:1738 177.11395:1672 178.95908:7780 179.05464:37253 180.05879:1101 195.12352:4577 196.97728:1327 223.02524:1724 239.11426:24244	1727110	645130	1321082	1448457	1125446	1604680	2527284	494871	460838	2231701	2550852	2238414	1171918	2206638	1726355
290	1555	1.272	239.113	gamma-Aminobutyrylhistidine	[M-H]-	NA	1	TRUE	null	239.115	C10H16N4O3	89235		Hybrid peptides	CCLQKVKJOGVQLU-UHFFFAOYSA-N	NCCCC(=O)NC(CC1=CN=CN1)C(O)=O	430	TRUE	TRUE	TRUE	NA	FALSE	FALSE	null	null	84.8	null	61.9	91	100	562.1	neg_H41	239.11324:11292526 240.11659:1322772 241.11995:92471	59.01197:201094 67.02847:19634 81.04411:6749 87.00648:7854 93.04338:14081 101.07065:11809 102.05381:61395 108.05495:26220 110.07068:439594 111.07417:15008 117.01743:2388 137.03345:18357 141.01466:33026 141.06566:29798 154.05963:590811 155.06496:19244 161.04446:23512 175.09688:6717 177.11165:60063 178.11528:3177 179.0546:112590 180.05649:6725 195.1234:34343 221.10126:7674 239.1143:187318	15858552	37475264	10805298	12449511	8172484	15156631	24750918	20350856	23131696	10476055	17666260	14421772	8502441	22378120	12227712
291	1577	14.837	241.215	Pentadecanoic acid	[M-H]-	NA	1	TRUE	14.81	241.216	C15H30O2		C16537	Fatty Acyls	WQEPLUUGTLDZJY-UHFFFAOYSA-N	CCCCCCCCCCCCCCC(O)=O	annotated by user-defined text library	TRUE	TRUE	FALSE	NA	FALSE	FALSE	null	null	100	100	null	null	null	1051.15	neg_H46	241.21553:7327192 242.21888:1137493 243.22224:0	60.42966:1118 60.53316:914 64.78329:961 65.49283:1055 78.86962:999 97.3977:989 142.38591:1103 161.90871:956 183.99991:4041 184.50281:1086 211.71924:1068 225.02536:27125 226.02478:4914 241.06926:5423 241.21492:793783 241.5706:1315	31479416	21611484	13771954	18831358	17837814	17854614	12847897	14157681	15362606	18424582	10279237	18880136	12042600	11506586	21214496
292	1584	1.54	242.077	Cytosine-beta-D-arabinofuranoside	[M-H]-	NA	1	TRUE	null	242.078	C9H13N3O5	596		Pyrimidine nucleosides	UHDGCWIWMRVCDJ-UHFFFAOYSA-N	N=C1N=C(O)N(C=C1)C2OC(CO)C(O)C2O	430	TRUE	TRUE	TRUE	NA	FALSE	FALSE	null	null	85.3	null	63.5	90.3	100	260.81	neg_H6	242.07671:5159726 243.08006:595464 244.08342:176853	59.01205:7669 67.02853:13528 71.01186:2217 78.95737:6320 81.04415:29833 91.02808:11733 101.02228:1460 109.03859:335549 110.02254:4766 110.03458:25751 110.04225:11931 140.03383:7111 145.05939:1685 152.04453:26140 153.02908:87369 168.04134:4709 180.9882:9047 182.98546:11925 183.04027:11430 202.99315:1522 242.07706:11079	3428403	5159726	3172946	2924520	2242332	2342356	2561250	2641453	4226206	2302236	1729527	2338560	2568161	3387395	2487606
293	1603	2.11	243.06	Uracil, 1-beta-D-ribofuranosyl-	[M-H]-	ion correlated with 2467; found in higher mz's MsMs_2041	0.542	TRUE	null	243.062	C9H12N2O6	1177		Pyrimidine nucleosides	DRTQHJPVMGBUCF-UHFFFAOYSA-N	O=C1C=CN(C(=O)N1)C2OC(CO)C(O)C2O	430	TRUE	TRUE	TRUE	NA	FALSE	FALSE	null	null	87.1	null	73.7	96.8	73.3	67.12	neg_H41	243.06029:3224903 244.06364:355963 245.067:47798	59.01192:872 62.23626:968 66.03304:4168 78.95737:944 82.02803:5640 87.30129:966 108.04326:2001 109.03858:4941 110.02255:75530 111.01765:2867 111.02542:1371 121.6493:1091 122.02303:5180 140.0336:9523 152.03365:10990 153.02924:4259 173.3022:935 180.98845:12235 182.98639:12607 200.05441:18864 202.99313:2232 242.9834:1554 243.06245:4171	1848818	2459667	2771127	2066576	2238642	2565929	994321	859483	1101875	2888824	3664008	3682132	3406018	1081232	576278
294	1723	14.522	253.216	Hypogeic acid	[M-H]-	NA	1	TRUE	14.557	253.216	C16H30O2			Fatty Acyls	PJHOFUXBXJNUAC-KTKRTIGZSA-N	CCCCCCCC\C=C/CCCCCC(O)=O	annotated by user-defined text library	TRUE	TRUE	FALSE	NA	FALSE	FALSE	null	null	99.8	99.7	null	null	null	2997.08	neg_H10	253.21594:36144760 254.21929:5070168 255.22265:2330830	50.88437:2405 53.65191:2683 53.95285:2281 55.57122:2275 64.71704:2692 69.62104:2776 80.9632:2919 92.38491:3185 103.33103:3110 110.0937:2818 239.54985:2980 253.21443:2463499	47958180	77608128	26214248	30284958	28553018	36144760	29556628	23619982	46719212	70879008	55489312	42511772	26739082	26471898	41621884
295	1753	15.448	255.231	Palmitic acid	[M-H]-	adduct linked to 4818_[2M-H]-; found in higher mz's MsMs_4818; found in higher mz's MsMs_7054; found in higher mz's MsMs_7225; found in higher mz's MsMs_5663; found in higher mz's MsMs_7420; found in higher mz's MsMs_3042; found in higher mz's MsMs_2393	1	TRUE	null	255.233	C16H32O2	985	C00249	Long-chain fatty acids	IPCSVZSSVZVIGE-UHFFFAOYSA-N	CCCCCCCCCCCCCCCC(O)=O	430	TRUE	TRUE	TRUE	NA	FALSE	FALSE	null	null	86.6	null	88	75.7	66.7	17306.6	neg_H43	255.23158:605175872 256.23493:110606000 257.23829:10112001	52.88895:78060 53.86802:70408 72.38747:73110 92.38661:166160 131.16013:78738 135.23033:89519 187.91037:79885 237.22142:122823 238.33775:81023 255.23276:72928480	1185596032	1209874176	1111992320	1112069248	923094080	909040320	1364255104	811116480	1052366016	1067304960	913279296	824457792	753803072	700237632	694521728
296	1806	0.846	259.021	Galactose 1-phosphate	[M-H]-	adduct linked to 4882_[2M-H]-; found in higher mz's MsMs_3101	1	TRUE	0.842	259.021	C6H13O9P		C00446	Organooxygen compounds	HXXFSFRBOHSIMQ-FPRJBGLDSA-N	OC[C@H]1O[C@H](OP(O)(O)=O)[C@H](O)[C@@H](O)[C@H]1O	annotated by user-defined text library	TRUE	TRUE	FALSE	NA	FALSE	FALSE	null	null	100	100	null	null	null	3383	neg_H24	259.02084:16070250 260.02419:666552 261.02755:206588	78.95734:530018 96.96783:260887 101.02225:2029 138.9787:6551 168.16119:1197 171.00555:4476 180.99051:1288 199.0013:2016 241.00882:5515 259.022:325542	10245496	13448478	17952940	19356494	18515052	18389668	20453752	13672572	14099976	17760632	14464452	19889996	11592473	13989436	17428624
297	1822	6.282	261.136	9-(2,3-Dihydroxypropoxy)-9-oxononanoic acid	[M-H]-	NA	1	TRUE	null	261.134	C12H22O6	45783154		Medium-chain fatty acids	BQRISQXLSXCXSC-UHFFFAOYSA-N	O=C(O)CCCCCCCC(=O)OCC(O)CO	430	TRUE	TRUE	TRUE	NA	FALSE	FALSE	null	null	75.9	null	58.6	80.6	50	45.28	neg_H22	261.13611:626365 262.13946:75607 263.14282:173048	60.34019:846 88.03311:984 117.13038:1031 125.09447:1166 187.09698:2022	726180	732047	769034	761558	689741	671457	645987	581588	574197	602597	657263	597933	644726	626365	544035
298	1863	15.607	265.146	Dodecyl sulfate	[M-H]-	NA	0.583	TRUE	null	265.148	C12H26O4S	8778		Sulfuric acid monoesters	MOTZDAYCYVMXPC-UHFFFAOYSA-N	CCCCCCCCCCCCOS(O)(=O)=O	430	TRUE	TRUE	TRUE	NA	FALSE	FALSE	null	null	92	null	85.3	88	100	179.32	neg_H18	265.1463:4018926 266.14965:0 267.15301:0	78.95669:1444 79.95559:1208 80.9632:2223 92.3849:4903 96.95795:123291 152.99339:19285 171.00343:1760 265.14661:359380	4020122	3542916	3392126	3583202	3463402	3317694	3648909	3860038	2783784	4018926	3980220	2882765	3192555	2966939	4136114
299	1929	13.481	269.247	Heptadecanoic acid	[M-H]-	NA	0.458	TRUE	null	269.249	C17H34O2	10465		Long-chain fatty acids	KEMQGTRYUADPNZ-UHFFFAOYSA-N	CCCCCCCCCCCCCCCCC(O)=O	430	TRUE	TRUE	TRUE	NA	FALSE	FALSE	null	null	83.4	null	82.6	77.8	50	95.91	neg_H22	269.24728:5367764 270.25063:823576 271.25399:0	53.64073:885 55.0275:990 59.01204:155590 60.01519:1449 92.38575:1117 92.85497:982 104.76344:1092 116.28728:1025 209.0652:8878 221.8829:1286 225.22108:5967 264.89694:1091 268.23224:1861 269.03406:1467 269.24768:624969	4963052	3657578	6960625	6131618	4963204	4209070	5993070	5329286	4968656	4746643	3681850	5710596	4091128	5367764	3291380
300	1930	12.857	269.247	15-Methylpalmitate	[M-H]-	NA	0.542	TRUE	12.709	269.248	C17H34O2			Lipids and lipid-like molecules	IIUXHTGBZYEGHI-UHFFFAOYSA-N	CC(C)CCCCCCCCCCCCCC(O)=O	annotated by user-defined text library	TRUE	TRUE	FALSE	NA	FALSE	FALSE	null	null	97.5	95.1	null	null	null	166.49	neg_H44	269.24738:5918093 270.25073:917077 271.25409:71798	52.72553:970 57.1183:1099 59.01205:126356 74.54507:1063 83.04792:1282 92.38577:1937 97.13383:1059 103.59357:1038 106.00193:1130 127.25327:1154 138.70097:1045 148.60808:1110 179.88708:1080 197.1899:4189 209.06491:10010 216.9722:1115 225.22115:6314 251.20099:2012 252.85175:1225 269.03412:2351 269.2142:52923 269.24774:696321	7484019	6014835	11423750	10302715	6310310	7464140	10229358	8707139	8437024	10354596	5316085	9114431	6037963	7388612	5556742
301	2029	14.214	277.216	Alpha-Linolenic acid	[M-H]-	similar chromatogram in higher mz_7340; similar chromatogram in higher mz_8129	1	TRUE	14.181	277.216	C18H30O2		C06427	Fatty Acyls	DTOSIQBPPRVQHS-PDBXOOCHSA-N	CC\C=C/C\C=C/C\C=C/CCCCCCCC(O)=O	annotated by user-defined text library	TRUE	TRUE	FALSE	NA	FALSE	FALSE	null	null	99.9	99.9	null	null	null	1190.56	neg_H24	277.216:12223984 278.21935:2387616 279.22271:1244961	59.01201:23159 92.38492:2819 182.12984:7110 224.18918:1796 233.10358:13920 233.22496:8611 250.65428:1834 258.85217:1898 259.2041:9535 275.20267:6681 277.16605:21536 277.21426:699668	14104348	24540134	11504370	10458506	9473876	13502493	9209062	7706768	12301557	15783266	13425858	11964208	10458551	9492332	14071114
302	2055	14.793	279.232	Linoelaidic acid	[M-H]-	NA	0.875	TRUE	14.783	279.231	C18H32O2			Fatty Acyls	OYHQOLUKZRVURQ-AVQMFFATSA-N	CCCCC\C=C\C\C=C\CCCCCCCC(O)=O	annotated by user-defined text library	TRUE	TRUE	FALSE	NA	FALSE	FALSE	null	null	100	100	null	null	null	5941.32	neg_H24	279.23096:55344220 280.23431:10749481 281.23767:715829	59.01192:20552 70.40112:4366 82.49081:5023 92.38407:30000 92.39081:24689 116.05096:4923 120.43422:4928 121.769:5087 170.32254:5308 261.2226:18997 279.23019:2912187	133192856	99391440	31958992	73049872	54048852	39971908	38213180	32034520	64420252	120246032	69626512	87030048	54107224	45607772	79157072
303	2056	14.215	279.232	10E,12Z-Octadecadienoic acid	[M-H]-	found in higher mz's MsMs_7734	0.292	FALSE	14.251	279.231	C18H32O2			Fatty Acyls	JBYXPOFIGCOSSB-UQGDGPGGSA-N	CCCCCC\C=C/C=C/CCCCCCCC(O)=O	annotated by user-defined text library	TRUE	TRUE	FALSE	NA	FALSE	FALSE	null	null	85.8	71.7	null	null	null	59.84	neg_H7	279.23196:2384702 280.23531:582984 281.23867:8273106	NA	2608831	2128237	2384702	1963130	1791486	2245832	1941455	1780808	1525876	1915197	2020998	1947006	2181069	2109204	1534624
304	2084	15.658	281.248	Oleic acid	[M-H]-	adduct linked to 5354_[2M-H]-; found in higher mz's MsMs_5068; found in higher mz's MsMs_5960; found in higher mz's MsMs_5354; found in higher mz's MsMs_7145	1	TRUE	15.64	281.247	C18H34O2		C00712	Fatty Acyls	ZQPPMHVWECSIRJ-KTKRTIGZSA-N	CCCCCCCC\C=C/CCCCCCCC(O)=O	annotated by user-defined text library	TRUE	TRUE	FALSE	NA	FALSE	FALSE	null	null	100	100	null	null	null	22886.2	neg_H24	281.24661:399705376 282.24996:78080048 283.25332:29342316	61.79574:61743 88.00726:58048 92.38491:61986 93.04282:50805 104.70753:54513 121.91187:54225 165.54065:58331 167.18098:59502 172.69788:60477 203.37221:61321 233.55637:58272 281.24585:34806632	751277184	978299264	578151232	593929536	495303776	528435424	557835648	351142720	707780416	1045485696	708478464	704701824	476938400	423377408	534986400
305	2093	12.416	281.248	trans-Vaccenic acid	[M-H]-	found in higher mz's MsMs_4998; found in higher mz's MsMs_3410; found in higher mz's MsMs_7600	0.417	TRUE	null	281.249	C18H34O2	5281127	C08367	Long-chain fatty acids	UWHZIFQPPBDJPM-BQYQJAHWSA-N	CCCCCC\C=C\CCCCCCCCCC(O)=O	430	TRUE	TRUE	TRUE	NA	FALSE	FALSE	null	null	86.5	null	88	74.7	66.7	154.45	neg_H6	281.24768:9505561 282.25103:1704208 283.25439:3305665	58.42513:964 69.93451:1065 70.24451:1156 98.84592:1095 110.83703:1123 124.50602:1093 149.00751:1244 263.23642:1283 280.23303:1930 281.24588:991092	4699186	9505561	24204588	17595756	12844517	10419104	15582433	13682237	8099300	13594319	18930710	24131066	15368680	13509105	7568099
306	2106	4.387	282.083	Guanosine	[M-H]-	NA	0.542	TRUE	4.356	282.083	C10H13N5O5		C00387	Purine nucleosides	NYHBQMYGNKIUIF-UUOKFMHZSA-N	NC1=NC2=C(N=CN2[C@@H]2O[C@H](CO)[C@@H](O)[C@H]2O)C(=O)N1	annotated by user-defined text library	TRUE	TRUE	FALSE	NA	FALSE	FALSE	null	null	99.8	99.7	null	null	null	460.29	neg_H20	282.0827:1781339 283.08605:203715 284.08941:29449	68.16008:976 84.9321:1006 92.3866:2227 104.00681:1087 133.0146:4341 135.13638:1054 138.7025:1063 150.04095:122838 167.65765:1226 175.02219:2041 281.24634:21028 282.08353:13814 282.25137:8482	595579	838785	3388110	2477702	2321126	2642860	627188	525461	706573	3217439	3639811	1781339	2876265	746846	487243
307	2129	15.756	283.263	Stearic acid	[M-H]-	found in higher mz's MsMs_8283; found in higher mz's MsMs_8041; found in higher mz's MsMs_6855; found in higher mz's MsMs_7817; found in higher mz's MsMs_7748	0.542	TRUE	null	283.264	C18H36O2	5281	C01530	Long-chain fatty acids	QIQXTHQIDYTFRH-UHFFFAOYSA-N	CCCCCCCCCCCCCCCCCC(O)=O	430	TRUE	TRUE	TRUE	NA	FALSE	FALSE	null	null	84.1	null	86.7	75.8	50	221.08	neg_H24	283.26248:35240500 284.26583:7438509 285.26919:426646	52.6758:2410 62.15205:2403 70.31324:2606 92.3866:4631 104.42154:2786 108.69595:2601 117.97415:2628 119.27431:2687 132.84743:2826 161.57698:2529 164.86394:3011 173.6077:2827 282.25214:29879 283.26074:1972196	71940848	30736524	64727064	80462008	52002796	35572504	57392568	34938820	38432136	58559772	24279138	48194868	27664216	44385192	29778164
308	2136	13.528	283.263	Methyl heptadecanoate	[M-H]-	found in higher mz's MsMs_6710	0.375	TRUE	null	283.264	C18H36O2	15609		Fatty acid methyl esters	HUEBIMLTDXKIPR-UHFFFAOYSA-N	O=C(OC)CCCCCCCCCCCCCCCC	430	TRUE	TRUE	TRUE	NA	FALSE	FALSE	null	null	84.8	null	88.8	67.1	66.7	222.33	neg_H24	283.26257:17913044 284.26592:3590078 285.26928:284532	59.01192:3216 59.80671:2058 60.60334:2252 65.49331:2354 76.22483:2748 88.35756:3095 92.38744:7348 93.83869:2313 138.93054:2442 148.02042:2259 182.09019:2497 202.62054:2671 239.23717:13822 282.25079:118618 283.26077:2029584	31065616	8032684	15145930	47598840	9357478	12485260	20583020	26955756	17466332	17653784	8642630	26445566	8783813	16659996	11847339
309	2137	14.395	283.263	16-Methylheptadecanoic acid	[M-H]-	found in higher mz's MsMs_7641; found in higher mz's MsMs_7816; found in higher mz's MsMs_7626; found in higher mz's MsMs_8352; found in higher mz's MsMs_8694; found in higher mz's MsMs_7910	0.792	TRUE	14.39	283.263	C18H36O2			Fatty Acyls	XDOFQFKRPWOURC-UHFFFAOYSA-N	CC(C)CCCCCCCCCCCCCCC(O)=O	annotated by user-defined text library	TRUE	TRUE	FALSE	NA	FALSE	FALSE	null	null	100	100	null	null	null	27451.5	neg_H10	283.26263:789548672 284.26598:156614848 285.26934:17361660	65.4722:26883 71.73415:29766 74.37077:30386 87.33688:33914 92.3849:193059 127.73386:31536 283.26074:32071862	2286555648	757321984	1978015232	2035515648	904525696	789548672	1534906368	1438916352	1585620480	1997506560	665866880	1631282944	885502272	1402547712	1128474496
310	2258	12.386	293.178	Gingerol	[M-H]-	NA	1	TRUE	12.321	293.176	C17H26O4		C10462	Phenols	NLDDIKRKFXEWBK-UHFFFAOYSA-N	CCCCCC(O)CC(=O)CCC1=CC=C(O)C(OC)=C1	annotated by user-defined text library	TRUE	TRUE	FALSE	NA	FALSE	FALSE	null	null	92.1	85.1	null	null	null	1127.51	neg_H12	293.17758:8043026 294.18093:1355167 295.18429:442156	59.01191:1671 96.95791:179374 100.27522:1375 220.14738:7840 221.15437:21141 230.98453:4293 232.98189:1576 236.10275:19054 292.98181:25456 293.17676:619352	3779890	8102152	6993248	4641326	4569544	7709520	8806954	8043026	7894801	14264616	10773394	4704270	5543418	4150560	9472070
311	2292	12.459	295.226	alpha-Dimorphecolic acid	[M-H]-	NA	1	TRUE	9.79	295.227	C18H32O3	1927		Oxidized fatty acids	NPDSHTNEKLQQIJ-UHFFFAOYSA-N	O=C(O)CCCCCCCC(O)C=CC=CCCCCC	430	TRUE	TRUE	TRUE	NA	FALSE	FALSE	null	null	76.5	100	44.6	87.4	83.3	212.31	neg_H45	295.22592:1545252 296.22927:248997 297.23263:381196	59.01194:6331 59.1226:994 63.97781:844 65.5039:874 70.73569:922 94.52795:1013 96.95793:1795 100.34865:1073 171.10112:6711 195.13629:7566 222.15598:1338 224.5016:1188 265.54025:1077 267.23099:1364 277.21454:16389 278.21951:1310 291.66388:1216 294.17935:8740 295.177:6226 295.22522:30377	1748477	2777388	2572637	1589554	2308957	2944094	2498468	3094354	4118200	2325398	1864234	2213234	2162031	2016470	2565274
312	2338	12.846	297.242	9,10-Epoxystearic acid	[M-H]-	NA	1	TRUE	10.3	297.244	C18H34O3	15868	C19418	Oxidized fatty acids	IMYZYCNQZDBZBQ-UHFFFAOYSA-N	O=C(O)CCCCCCCC1OC1(CCCCCCCC)	430	TRUE	TRUE	TRUE	NA	FALSE	FALSE	null	null	88.9	100	73.9	90.9	100	420.77	neg_H47	297.24252:2893900 298.24587:478509 299.24923:50056	50.07918:1158 59.01206:69578 63.20681:1115 155.10791:1548 157.08528:1244 248.60814:1097 251.23505:1355 253.25272:2593 279.22995:10962 296.22845:2317 297.14941:4139 297.2417:100645	4002328	9102950	8930182	4523580	8251190	10410493	9402764	9308121	9601250	4519302	5224382	4932157	6462926	5120754	6292856
313	2388	14.116	301.165	alpha-hydroxy Farnesyl Phosphonic Acid	[M-H]-	ion correlated with 3168; found in higher mz's MsMs_3168	1	TRUE	14.122	301.165	C15H27O4P						annotated by user-defined text library	TRUE	TRUE	FALSE	NA	FALSE	FALSE	null	null	100	100	null	null	null	685.39	neg_H43	301.16464:4608064 302.16799:365574 303.17135:285367	59.01205:49526 60.3691:1088 83.04792:2497 107.08463:1672 108.74435:1350 117.0691:1323 121.10013:1439 135.11555:2223 149.13181:2000 152.04646:1247 158.04759:1248 161.062:4568 161.12988:1339 168.30817:1228 177.0894:1590 203.17917:8121 205.52661:1238 217.06917:147824 218.07074:7934 223.16751:4683 229.1937:2808 257.22421:29300 283.20651:1452 285.13293:88924 286.13406:8382 300.26349:4520 301.1637:5205…	5523746	8504651	7856022	5570743	5561223	6690502	5680896	4349144	6284094	5933308	7964210	7676340	6975922	5740728	8006344
314	2391	14.052	301.215	Eicosapentaenoic acid	[M-H]-	NA	1	TRUE	14.032	301.216	C20H30O2		C06428	Fatty Acyls	JAZBEHYOTPTENJ-JLNKQSITSA-N	CC\C=C/C\C=C/C\C=C/C\C=C/C\C=C/CCCC(O)=O	annotated by user-defined text library	TRUE	TRUE	FALSE	NA	FALSE	FALSE	null	null	100	100	null	null	null	2994.85	neg_H45	301.21542:6051288 302.21877:1238062 303.22213:1169141	55.91784:929 57.74828:1273 59.01204:27793 61.60316:938 80.5379:978 83.04794:1079 88.76787:1081 105.46161:1131 121.10143:1216 135.11559:1574 147.11763:1008 149.13358:1299 152.04828:1281 190.63701:1106 203.17986:2518 229.19376:1577 257.22452:13787 300.20438:2629 300.26358:1384 301.21451:18314	12303167	42026912	13803898	9436359	6984704	16862310	8855906	7502226	13962411	18040832	20347094	14190631	10740257	10925857	9854818
315	2412	0.784	303.082	N-Acetylaspartylglutamic acid	[M-H]-	adduct linked to 2158_[M-H2O-H]-; adduct linked to 5894_[2M-H]-	1	TRUE	0.775	303.082	C11H16N2O8		C12270	Carboxylic acids and derivatives	OPVPGKGADVGKTG-UHFFFAOYSA-N	CC(=O)NC(CC(O)=O)C(=O)NC(CCC(O)=O)C(O)=O	annotated by user-defined text library	TRUE	TRUE	FALSE	NA	FALSE	FALSE	null	null	100	100	null	null	null	7774.1	neg_H22	303.08206:55214700 304.08541:7640692 305.08877:1195510	58.02819:89928 59.01191:7493 78.95735:2297 84.04383:15413 92.3849:2131 96.0069:441808 96.99129:25356 97.01043:8822 102.05376:21886 110.02251:4069 111.01763:3197 112.03868:6946 127.04925:3667 128.03291:572581 129.01686:11434 129.03641:16053 138.05403:3177 138.20338:1885 145.05934:2592 146.04362:170297 147.04651:2323 153.02921:1918 155.04376:121144 156.028:10057 158.92183:2086 164.03384:2107 169.05…	41017508	59123456	48112928	63036036	25600352	31839520	58995940	37282816	49475352	57554196	115073120	59158700	36422844	55214700	27861288
316	2423	14.598	303.231	Arachidonic acid	[M-H]-	adduct linked to 5900_[2M-H]-; found in higher mz's MsMs_8994; found in higher mz's MsMs_7716; found in higher mz's MsMs_5900; found in higher mz's MsMs_6189; found in higher mz's MsMs_8868; found in higher mz's MsMs_8993; found in higher mz's MsMs_7646; found in higher mz's MsMs_7461	1	TRUE	14.585	303.231	C20H32O2		C00219	Fatty Acyls	YZXBAPSDXZZRGB-DOFZRALJSA-N	CCCCC\C=C/C\C=C/C\C=C/C\C=C/CCCC(O)=O	annotated by user-defined text library	TRUE	TRUE	FALSE	NA	FALSE	FALSE	null	null	100	100	null	null	null	110822	neg_H46	303.2312:799686592 304.23455:181195872 305.23791:19576152	54.85025:68825 59.01204:3466063 66.97437:71576 81.59781:80096 83.04866:186494 92.38495:525338 92.39085:210087 105.14594:78377 132.97684:85403 177.09169:181216 181.12001:78876 204.20837:87440 205.19409:858473 231.21123:331596 248.66389:97392 259.23972:2385054 285.21982:468867 301.21829:115540 303.23163:11544847	2163756032	3149881856	1205561984	1902611072	1262133120	1491519488	1007149184	1118880896	1903307392	3166579456	1799630976	2220538368	1514940544	1361767168	2007002752
317	2492	0.962	308.097	N-Acetylneuraminic acid	[M-H]-	adduct linked to 2227_[M-H2O-H]-	1	TRUE	0.954	308.097	C11H19NO9		C19910	Organooxygen compounds	SQVRNKJHWKZAKO-PFQGKNLYSA-N	CC(=O)N[C@@H]1[C@@H](O)C[C@](O)(O[C@H]1[C@H](O)[C@H](O)CO)C(O)=O	annotated by user-defined text library	TRUE	TRUE	FALSE	NA	FALSE	FALSE	null	null	100	100	null	null	null	3087.89	neg_H24	308.09692:13495523 309.10027:1878449 310.10363:117147	59.01203:18774 64.26952:1248 71.01183:1879 79.14869:1299 87.00649:1010562 88.01031:14865 89.02209:9092 91.34684:1411 92.38911:6039 98.05926:114420 99.0625:1791 100.03854:18788 101.02219:20818 115.00159:1561 117.83328:1397 119.03251:24053 124.00547:1815 124.98968:1970 126.05401:18363 126.66032:1295 128.03288:3147 133.01158:12776 142.04805:2659 146.0437:16410 170.04433:161149 171.04797:5011 175.024…	14006162	15650705	12807449	16327230	11165852	13416346	16630606	11865165	18023240	15006929	19511466	13946416	11486450	15868143	14726329
318	2506	12.139	309.173	2-Dodecoxyethyl hydrogen sulfate	[M-H]-	NA	1	TRUE	null	309.174	C14H30O5S	24761		Sulfuric acid monoesters	QTDIEDOANJISNP-UHFFFAOYSA-N	CCCCCCCCCCCCOCCOS(O)(=O)=O	430	TRUE	TRUE	TRUE	NA	FALSE	FALSE	null	null	86.9	null	78.3	87.3	75	369.15	neg_H11	309.17294:2967846 310.17629:511361 311.17965:4985160	59.01192:4931 59.95306:1061 62.05364:1134 72.04346:2225 74.0229:113924 78.9567:1988 96.95793:46887 107.68411:1248 122.97462:1356 146.6465:1024 152.99512:1318 202.93277:1041 266.24747:2234 291.19662:1444 308.26538:8928 309.17203:355954 309.27005:8967	2806018	2644422	2481318	2188562	1839635	2640011	2967846	2523502	2964542	2292603	3367119	2028831	2165089	2044276	2943188
319	2512	14.731	309.279	Ethyl oleate	[M-H]-	NA	1	TRUE	14.719	309.278	C20H38O2		C03425	Fatty Acyls	LVGKNOAMLMIIKO-VAWYXSNFSA-N	CCCCCCCC\C=C\CCCCCCCC(=O)OCC	annotated by user-defined text library	TRUE	TRUE	FALSE	NA	FALSE	FALSE	null	null	99.9	100	null	null	null	1801.26	neg_H12	309.27863:22027596 310.28198:4201309 311.28534:2171111	96.95799:33013 309.1734:203589 309.28024:1716286	14397187	5268368	19416556	19969016	8923164	8844154	12572879	22027596	8181686	14778587	12483392	31176604	12036642	11631316	10304948
320	2531	12.121	311.168	6-Hydroxy-9b-methyl-7-propan-2-yl-3,3b,4,5,10,11-hexahydronaphtho[2,1-e]isobenzofuran-1-one	[M-H]-	NA	1	TRUE	null	311.165	C20H24O3	4307850		Oxosteroids	KPXIBWGPZSPABK-UHFFFAOYSA-N	O=C1OCC2=C1CCC3(C4=CC=C(C(O)=C4CCC23)C(C)C)C	430	TRUE	TRUE	TRUE	NA	FALSE	FALSE	null	null	80.8	null	80.1	72.7	50	551.19	neg_H43	311.16769:7237068 312.17104:1151192 313.1744:463516	59.01193:5834 72.04346:1677 74.0229:138408 75.02599:4988 75.87761:1055 79.32264:1116 92.38577:7669 96.95791:1719 98.95413:1162 118.20908:1107 133.80678:1229 145.30327:1092 183.00903:23599 184.01643:4952 211.20587:1585 213.14644:1747 230.73505:1081 239.23721:1163 241.07986:1313 266.24753:1638 269.20999:1730 293.21011:1972 310.17538:20564 310.23593:19926 311.16681:879323	3947828	4241714	4638162	4482036	3589998	5599878	4864140	4052980	4901528	4469602	5816812	5525087	4521473	3913394	6479320
321	2536	14.854	311.294	Arachidic acid	[M-H]-	NA	0.917	TRUE	null	311.296	C20H40O2	10467	C06425	Long-chain fatty acids	VKOBVWXKNCXXDE-UHFFFAOYSA-N	O=C(O)CCCCCCCCCCCCCCCCCCC	430	TRUE	TRUE	TRUE	NA	FALSE	FALSE	null	null	71.7	null	51.7	72.1	50	612.44	neg_H8	311.29401:8312618 312.29736:1543936 313.30072:0	57.04098:1302 64.0419:1091 73.91119:1167 80.63118:1232 92.38406:4076 92.38996:4374 96.95789:1221 116.79922:1243 116.85072:1139 142.96941:1252 183.00903:16343 239.23717:2013 310.28342:146451 311.16675:538344 311.29193:987509	4477920	4872684	1235244	8312618	5294806	2127936	1915619	3511784	3443652	4558637	2801321	2187310	2814842	1698472	1678612
322	2665	0.916	323.026	Uridine 5'-monophosphate	[M-H]-	found in higher mz's MsMs_5885; found in higher mz's MsMs_5376; found in higher mz's MsMs_3914	1	TRUE	0.906	323.027	C9H13N2O9P		C00105	Pyrimidine nucleotides	DJJCXFVJDGTHFX-XVFCMESISA-N	O[C@H]1[C@@H](O)[C@@H](O[C@@H]1COP(O)(O)=O)N1C=CC(=O)NC1=O	annotated by user-defined text library	TRUE	TRUE	FALSE	NA	FALSE	FALSE	null	null	100	100	null	null	null	2541.76	neg_H5	323.02658:7307776 324.02993:1014843 325.03329:0	78.95736:523018 87.00727:1783 96.96783:416239 111.01762:69261 112.02184:1579 116.03319:2105 138.97861:48260 140.00972:15215 150.978:43597 164.03387:5059 168.98953:5042 192.98795:27964 210.99937:69278 212.00291:2700 280.01987:29417 322.04349:7187 323.02689:75650	7307776	8764600	12489766	18241058	13122871	14289233	15305027	11002516	14562151	12045825	11825639	20134472	7991492	12216613	16730263
323	2686	12.379	325.182	4-Dodecylbenzenesulfonic acid	[M-H]-	similar chromatogram in higher mz_7179	1	TRUE	null	325.184	C18H30O3S	8485		Benzenesulfonic acids and derivatives	KWXICGTUELOLSQ-UHFFFAOYSA-N	CCCCCCCCCCCCC1=CC=C(C=C1)S(O)(=O)=O	430	TRUE	TRUE	TRUE	NA	FALSE	FALSE	null	null	87.8	null	83.7	81.8	83.3	1363.42	neg_H10	325.18201:9353766 326.18536:1670635 327.18872:696691	59.01207:8829 67.29154:1182 70.82264:1096 78.9567:2556 79.95559:1360 80.3087:1055 87.00639:9304 92.38659:8313 97.06393:1108 107.50626:1205 165.05283:1291 170.0025:1348 177.34669:1137 183.00897:28629 184.0164:1452 197.02449:1230 265.04422:1337 281.24576:1603 306.21317:1653 325.18521:1195392	6539492	8070258	8178314	7977168	6319684	9353766	8598565	6829591	8509017	8033828	11287049	9520546	8224594	6266522	12392377
324	2687	15.614	325.182	Dihydroquinine	[M-H]-	NA	0.583	TRUE	null	325.192	C20H26N2O2	3649		Cinchona alkaloids	LJOQGZACKSYWCH-UHFFFAOYSA-N	OC(C=1C=CN=C2C=CC(OC)=CC21)C3N4CCC(C3)C(C4)CC	430	TRUE	TRUE	TRUE	NA	FALSE	FALSE	null	null	77.8	null	82.6	84.4	100	153.4	neg_H8	325.18228:2975789 326.18563:218752 327.18899:0	50.79155:933 59.01193:1112 70.95853:1046 71.37021:1115 87.0065:4201 91.74147:1083 92.38577:1410 100.06984:1067 101.02233:9220 107.06676:1025 111.9454:1171 113.02261:1043 114.13857:1059 117.82603:1184 121.29248:1013 137.02443:1120 165.4397:1114 173.1033:1249 183.01057:10484 268.0907:1274 297.28052:1416 325.18521:356249 325.31323:4157 325.66971:1585	2608123	2714502	2623332	2975789	2567485	2598590	3376112	2551351	2263197	2587899	1814951	2143238	2544110	2361560	2388320
325	2719	14.835	327.232	cis-4,7,10,13,16,19-Docosahexaenoic acid	[M-H]-	found in higher mz's MsMs_9115	0.167	TRUE	null	327.233	C22H32O2	3144		Very long-chain fatty acids	MBMBGCFOFBJSGT-UHFFFAOYSA-N	O=C(O)CCC=CCC=CCC=CCC=CCC=CCC=CCC	430	TRUE	TRUE	TRUE	NA	FALSE	FALSE	null	null	71.6	null	27	83.2	100	591.01	neg_H9	327.2316:10576795 328.23495:1887871 329.23831:2070099	56.59577:896 59.01202:43644 67.05344:1950 83.04863:1972 83.48898:939 95.08478:979 105.88918:994 107.08463:2093 115.33807:1051 117.06909:1169 121.10013:5952 133.10051:1876 135.11703:3871 147.11591:1050 149.13181:1512 161.13182:1261 161.31627:1151 175.14746:1556 177.16318:1883 190.84184:1269 194.96594:1138 195.77145:1246 212.84863:1351 224.18921:1474 229.1937:5697 249.18532:1558 253.25645:1346 255.…	14981807	21342296	4638834	17853156	10576795	6354984	3783094	2809914	9008429	28925602	13364084	16608769	9683914	7298854	8181790
326	2720	14.322	327.232	Docosahexaenoic acid	[M-H]-	adduct linked to 6395_[2M-H]-; found in higher mz's MsMs_8949; found in higher mz's MsMs_8364; found in higher mz's MsMs_6395; found in higher mz's MsMs_9104; found in higher mz's MsMs_7632; found in higher mz's MsMs_8746; found in higher mz's MsMs_8154	1	TRUE	14.377	327.232	C22H32O2		C06429	Fatty Acyls	MBMBGCFOFBJSGT-KUBAVDMBSA-N	CC\C=C/C\C=C/C\C=C/C\C=C/C\C=C/C\C=C/CCC(O)=O	annotated by user-defined text library	TRUE	TRUE	FALSE	NA	FALSE	FALSE	null	null	95.9	91.9	null	null	null	33957	neg_H5	327.23157:424267488 328.23492:102683440 329.23828:12737420	51.70354:31003 55.00817:30364 59.01198:987509 67.05345:48067 71.01186:50928 71.54496:28766 83.04793:46186 88.87663:34863 90.44276:33093 92.38831:339047 107.08464:52520 117.06911:43090 121.10014:160170 135.11557:192857 147.11423:44063 149.13182:52095 175.14749:58270 177.16321:57789 229.1929:245819 283.24237:558313 287.06073:40616 309.02267:40323 326.1832:56972 327.23074:343830	424267488	892794944	319725440	343311936	303872992	370320864	281582176	229979600	482603744	801279488	611546112	446951552	363262912	332528960	504560416
327	2728	4.831	328.043	Cyclic AMP	[M-H]-	NA	1	TRUE	null	328.045	C10H12N5O6P	6076	C00575	3',5'-cyclic purine nucleotides	IVOMOUWHDPKRLL-KQYNXXCUSA-N	NC1=C2N=CN([C@@H]3O[C@@H]4COP(O)(=O)O[C@H]4[C@H]3O)C2=NC=N1	430	TRUE	TRUE	TRUE	NA	FALSE	FALSE	null	null	86.9	null	77.4	91	75	184.15	neg_H43	328.04303:750948 329.04638:93492 330.04974:12934	59.01194:1523 59.03258:902 67.96942:985 78.9575:10365 96.10067:1181 103.69766:1074 119.16816:1168 130.67566:1116 134.04489:50805 135.04855:1640 152.56349:1268 236.28508:1055 239.36363:1125 246.78154:1174 259.66391:1065 273.93427:1122 293.44363:1344 326.4292:1243 328.0459:24312	195263	324828	191682	328097	220613	253656	231774	207179	316472	230840	369237	335025	235545	304156	322738
328	2778	15.418	331.263	Docosa-7,10,13,16-tetraenoic acid	[M-H]-	adduct linked to 6466_[2M-H]-	1	TRUE	null	331.264	C22H36O2	2033		Very long-chain fatty acids	TWSWSIQAPQLDBP-UHFFFAOYSA-N	O=C(O)CCCCCC=CCC=CCC=CCC=CCCCCC	430	TRUE	TRUE	TRUE	NA	FALSE	FALSE	null	null	83	null	73.5	74.2	80	3542.4	neg_H6	331.26315:53320436 332.2665:11893157 333.26986:1577621	59.01202:136195 65.42953:5159 71.01186:8734 83.04792:9456 91.89168:6965 101.22096:5969 167.87616:5482 191.10719:7931 200.27486:5190 211.81567:5512 233.22499:13411 246.76314:5698 259.24371:9770 283.09805:7154 287.27274:93745 313.25458:22938 329.2442:12477 331.26495:1358881	41545208	53320436	15984616	31913078	16248766	13786444	17678694	8364131	29452722	86019208	38133224	37696632	14305705	18673476	17963336
329	2844	13.002	337.203	Idebenone	[M-H]-	NA	0.5	FALSE	13.005	337.204	C19H30O5						annotated by user-defined text library	TRUE	TRUE	FALSE	NA	FALSE	FALSE	null	null	99.5	99.3	null	null	null	107.42	neg_H19	337.20328:1271700 338.20663:156243 339.20999:3022602	NA	413507	897706	980254	656590	693059	835881	879728	805915	736454	368025	1271700	464838	706684	312780	860054
330	2862	0.78	338.987	1D-Myo-inositol 1,4-bisphosphate	[M-H]-	adduct linked to 2647_[M-H2O-H]-	0.958	TRUE	0.764	338.987	C6H14O12P2		C01220	Organooxygen compounds	PELZSPZCXGTUMR-RTPHHQFDSA-N	O[C@H]1[C@@H](O)[C@@H](OP(O)(O)=O)[C@H](O)[C@@H](O)[C@@H]1OP(O)(O)=O	annotated by user-defined text library	TRUE	TRUE	FALSE	NA	FALSE	FALSE	null	null	100	100	null	null	null	1199.44	neg_H45	338.98682:2511913 339.99017:227946 340.99353:44531	62.01797:1001 66.96345:984 70.34571:939 78.95736:47674 91.27239:1294 96.9679:101320 138.97874:6613 141.20404:1140 150.97809:2432 158.92332:17971 168.98747:1324 176.93295:10475 222.99945:10518 228.62872:1424 241.00899:81692 257.85968:1294 259.02219:5060 272.36713:1252 320.97781:14559 338.98532:12961	499426	769298	782498	1882149	1592497	1477380	2234114	701910	1230681	1415929	1840795	3794969	611092	1189302	1698161
331	2869	12.945	339.199	Norethindrone Acetate	[M-H]-	NA	0.458	FALSE	12.954	339.198	C22H28O3						annotated by user-defined text library	TRUE	TRUE	FALSE	NA	FALSE	FALSE	null	null	94.8	89.6	null	null	null	155.55	neg_H6	339.19852:1969908 340.20187:546787 341.20523:147658	NA	1077703	1969908	2266850	1625408	1709714	1672105	1837237	2004517	1907739	1399752	2125366	1714948	1721920	1212099	1614577
332	2899	1.267	341.107	alpha-D-Glucopyranoside, beta-D-fructofuranosyl	[M-H]-	ion correlated with 3694; found in higher mz's MsMs_4695; found in higher mz's MsMs_3694; similar chromatogram in higher mz_3994; similar chromatogram in higher mz_2959	0.542	TRUE	null	341.108	C12H22O11	1115		O-glycosyl compounds	CZMRCDWAGMRECN-UHFFFAOYSA-N	OCC1OC(OC2(OC(CO)C(O)C2O)CO)C(O)C(O)C1O	430	TRUE	TRUE	TRUE	NA	FALSE	FALSE	null	null	96.4	null	93.6	96.5	94.7	61.73	neg_H5	341.10718:9898644 342.11053:1615264 343.11389:266953	59.01202:222472 60.01519:1684 71.01191:171725 72.01505:1344 73.02782:2944 74.02283:1451 83.01203:2367 85.02783:8524 87.00735:11563 88.0386:7036 89.02225:485042 90.02567:6881 95.01183:5760 99.00643:1846 101.02226:184456 102.02549:4733 113.02259:125287 114.02645:2064 118.04936:10140 119.0325:174000 120.03658:4743 124.00549:2858 125.02284:5021 130.06007:5385 131.03313:22853 131.08038:1462 143.03267:…	9898644	72515	212651	38505	165529	573112	249121	105914	2394675	328101	25767	70612	80116	189000	105275
333	2965	2.564	346.054	9-(5-O-Phosphonopentofuranosyl)-9H-purin-6-amine	[M-H]-	NA	0.333	TRUE	null	346.056	C10H14N5O7P	224		Purine ribonucleoside monophosphates	UDMBCSSLTHHNCD-UHFFFAOYSA-N	O=P(O)(O)OCC1OC(N2C=NC=3C(=NC=NC32)N)C(O)C1O	430	TRUE	TRUE	TRUE	NA	FALSE	FALSE	null	null	90.5	null	75.7	95.8	100	30.03	neg_H10	346.05411:620633 347.05746:51748 348.06082:7563	50.67057:884 52.29999:1215 71.51626:1031 73.67432:921 78.95737:48204 92.3866:2477 96.96795:15386 101.87513:1077 134.04492:4445 134.62975:1223 150.97806:1949 202.98491:1785 210.99931:1458 224.41861:1257 320.33459:1215 346.05612:5004	308830	267960	608463	692329	500542	620633	209327	230034	226995	397554	304010	515605	472232	208348	185231
334	2967	1.191	346.054	[5-(2-Amino-6-oxo-3H-purin-9-yl)-3-hydroxyoxolan-2-yl]methyl dihydrogen phosphate	[M-H]-	adduct linked to 6769_[2M-H]-; found in higher mz's MsMs_4853; found in higher mz's MsMs_5116; found in higher mz's MsMs_4951; found in higher mz's MsMs_4114; found in higher mz's MsMs_3980; found in higher mz's MsMs_4695	0.458	TRUE	null	346.055	C10H14N5O7P	135402021		Purine 2'-deoxyribonucleoside monophosphates	LTFMZDNNPPEQNG-UHFFFAOYSA-N	O=C1N=C(N)NC2=C1N=CN2C3OC(COP(=O)(O)O)C(O)C3	430	TRUE	TRUE	TRUE	NA	FALSE	FALSE	null	null	98.1	null	96.9	96.9	100	9517.61	neg_H23	346.05402:81762384 347.05737:10117754 348.06073:2062464	78.95734:1563097 89.0222:2097 92.38657:2179 96.96782:595022 124.00525:12229 134.04486:181244 135.02914:1881 135.04849:2808 138.97839:35228 150.97789:85065 162.97885:2908 164.33513:2013 192.99005:33893 210.99916:68379 243.29977:1857 346.05594:190382	69318360	85889328	23304	162467824	112282328	140635168	72236000	74629752	80543512	134771216	155818464	166017808	112711968	78807680	81762384
335	2969	1.333	346.054	Adenosine monophosphate	[M-H]-	adduct linked to 6770_[2M-H]-; found in higher mz's MsMs_6770; found in higher mz's MsMs_5295; found in higher mz's MsMs_4115; found in higher mz's MsMs_3979; similar chromatogram in higher mz_5171; similar chromatogram in higher mz_5356; similar chromatogram in higher mz_5558; similar chromatogram in higher mz_5785; similar chromatogram in higher mz_6444; found in higher mz's MsMs_7193; found in…	0.542	TRUE	1.315	346.055	C10H14N5O7P		C00020	Purine nucleotides	UDMBCSSLTHHNCD-KQYNXXCUSA-N	NC1=C2N=CN([C@@H]3O[C@H](COP(O)(O)=O)[C@@H](O)[C@H]3O)C2=NC=N1	annotated by user-defined text library	TRUE	TRUE	FALSE	NA	FALSE	FALSE	null	null	99.9	100	null	null	null	14015.5	neg_H42	346.05405:129885560 347.0574:16414838 348.06076:2703811	78.95736:3843999 92.38829:13137 96.96783:1413731 134.04478:375597 138.97871:82346 143.91942:12008 150.97789:251014 192.9901:107603 210.99892:173042 292.83426:14924 346.05588:459487	69318360	10729433	129777624	162467824	112282328	140635168	72236000	74629752	9963523	134771216	155818464	166017808	112711968	78807680	81762384
336	2986	0.995	347.038	Inosinic acid	[M-H]-	found in higher mz's MsMs_4422; adduct linked to 6788_[2M-H]-	1	TRUE	0.999	347.038	C10H13N4O8P		C00130	Purine nucleotides	GRSZFWQUAKGDAV-KQYNXXCUSA-N	O[C@@H]1[C@@H](COP(O)(O)=O)O[C@H]([C@@H]1O)N1C=NC2=C1N=CNC2=O	annotated by user-defined text library	TRUE	TRUE	FALSE	NA	FALSE	FALSE	null	null	99.9	99.8	null	null	null	1883.34	neg_H48	347.03787:11205326 348.04122:1783742 349.04458:105684	78.95744:810268 79.95563:2973 89.02228:12341 92.02301:2332 96.96791:445768 123.70483:2108 124.00553:383368 125.00961:2955 135.02919:159433 136.03339:3195 138.97879:26842 150.97803:59332 175.02226:4166 192.98747:26441 210.99924:73953 212.00296:1899 347.03571:97803	13245935	13058180	13792313	11939819	25329082	14024685	52751956	16706483	16130301	18650420	26384334	22371170	10749610	19175490	23738664
337	3094	9.68	356.17	(+)-JWH 018 N-(4-hydroxypentyl) metabolite	[M-H]-	NA	1	TRUE	9.659	356.17	C24H23NO2						annotated by user-defined text library	TRUE	TRUE	FALSE	NA	FALSE	FALSE	null	null	99.8	99.7	null	null	null	79.07	neg_H41	356.16983:511853 357.17318:90034 358.17654:8526	61.58113:1168 61.98653:38844 73.27052:1076 81.68665:1119 93.22783:1281 118.02158:1073	390804	445659	393692	417793	445791	389833	365170	413066	449618	494712	444772	388400	391362	394798	462462
338	3172	0.991	362.048	Guanosine monophosphate	[M-H]-	adduct linked to 2944_[M-H2O-H]-	1	TRUE	0.989	362.049	C10H14N5O8P		C00144	Purine nucleotides	RQFCJASXJCIDSX-UUOKFMHZSA-N	NC1=NC2=C(N=CN2[C@@H]2O[C@H](COP(O)(O)=O)[C@@H](O)[C@H]2O)C(=O)N1	annotated by user-defined text library	TRUE	TRUE	FALSE	NA	FALSE	FALSE	null	null	99.8	99.6	null	null	null	4313.01	neg_H44	362.04837:18562822 363.05172:2392057 364.05508:590218	78.95736:1796708 96.9679:142612 107.03419:2561 107.37425:2183 117.15324:2091 120.05154:2333 138.97871:2781 150.04088:60938 150.97813:16906 152.00024:3124 192.98778:3304 210.99918:231905 212.00291:3186 287.97162:2677 319.04428:9272 362.05011:110121	24556802	26863826	20807860	22322122	19802040	18172450	28720252	27745328	27282706	20179838	20506820	17143632	16569947	23335854	26909852
339	3175	12.397	362.236	N-palmitoyl taurine	[M-H]-	NA	0.958	TRUE	12.382	362.235	C18H37NO4S						annotated by user-defined text library	TRUE	TRUE	FALSE	NA	FALSE	FALSE	null	null	99.7	99.8	null	null	null	550.57	neg_H12	362.23593:3696450 363.23928:810914 364.24264:161063	55.92535:1205 59.01205:9144 61.98647:1416 66.81658:958 76.87149:1065 78.95736:1200 79.9556:6191 80.9632:1559 83.77696:1187 88.43087:1079 106.97853:2737 121.25193:1186 124.00547:5478 136.26086:1174 155.71423:1187 228.98317:1354 283.26071:1252 329.13083:1213 362.23325:513024	1315701	6661156	4669171	2308681	2216073	3937843	4480123	3696450	5937764	2316398	4772575	2742311	2854592	2773843	4795862
340	3479	4.704	383.113	S-Adenosylhomocysteine	[M-H]-	NA	1	TRUE	4.712	383.112	C14H20N6O5S		C00021	5'-deoxyribonucleosides	ZJUKTBDSGOFHSH-WFMPWKQPSA-N	N[C@@H](CCSC[C@H]1O[C@H]([C@H](O)[C@@H]1O)N1C=NC2=C1N=CN=C2N)C(O)=O	annotated by user-defined text library	TRUE	TRUE	FALSE	NA	FALSE	FALSE	null	null	99.8	100	null	null	null	39.48	neg_H47	383.11319:576338 384.11654:91074 385.1199:6768	63.39502:1011 74.98904:2045 86.98882:2504 97.85976:1219 134.0448:79083 147.00938:1617 175.55717:1050 295.10971:1254 298.95029:1341 383.11725:1333	621752	970959	512559	563675	383125	530247	544616	416107	606654	663394	848533	469558	446939	549439	352074
341	3801	12.287	410.234	N-arachidonoyl taurine	[M-H]-	similar chromatogram in higher mz_9223	1	TRUE	12.27	410.235	C22H37NO4S						annotated by user-defined text library	TRUE	TRUE	FALSE	NA	FALSE	FALSE	null	null	99.7	99.7	null	null	null	7457.05	neg_H11	410.23404:2260847 411.23739:598581 412.24075:130593	55.39913:1101 59.01192:5510 61.98647:2666 62.0708:1260 69.89569:1103 71.01638:1042 77.55038:1111 78.9567:6326 79.95543:11557 80.96321:1183 82.98119:1129 87.75488:1086 106.97854:2405 124.00548:6491 127.04926:2872 142.61337:1227 145.05936:1602 146.65157:1209 152.99336:23068 178.91841:1497 256.1402:1376 283.26071:2250 293.68686:1307 306.14203:1294 307.68216:1524 391.23117:1622 392.23129:2243 409.302…	3981676	9078120	4148289	2496766	2430870	3114708	2260847	2997298	5916876	3433368	3571411	2745160	4152052	3343974	3217366
342	3970	10.497	426.966	1-Octanesulfonic acid, 3,3,4,4,5,5,6,6,7,7,8,8,8-tridecafluoro-	[M-H]-	NA	1	TRUE	null	426.968	C8H5F13O3S	119688		Organosulfonic acids	VIONGDJUYAYOPU-UHFFFAOYSA-N	C(CS(O)(=O)=O)C(C(C(C(C(C(F)(F)F)(F)F)(F)F)(F)F)(F)F)(F)F	430	TRUE	TRUE	TRUE	NA	FALSE	FALSE	null	null	80	null	59.9	74.4	100	113.63	neg_H18	426.96552:602698 427.96887:53690 428.97223:14843	56.26286:1074 61.98647:5685 69.29217:1074 79.9556:6230 80.96323:38458 109.33183:1176 112.64744:1469 164.72148:1154 179.97633:1375 214.14754:1372 304.55798:1207 406.83167:1609 406.95721:37265 426.96832:23552	81216	87487	86709	81206	80697	798085	74310	70875	104963	602698	82828	80755	79334	85963	95977
343	4099	0.88	442.015	Guanosine diphos-phate	[M-H]-	NA	1	TRUE	null	442.017	C10H15N5O11P2	135402030		Purine ribonucleoside diphosphates	QGWNDRXFNXRZMB-UHFFFAOYSA-N	O=P(O)(O)OP(=O)(O)OCC1OC(n2cnc3c(O)nc(=N)[nH]c32)C(O)C1O	430	TRUE	TRUE	TRUE	NA	FALSE	FALSE	null	null	98.7	null	98.6	99.3	100	1500.3	neg_H42	442.01505:4707170 443.0184:170979 444.02176:0	56.3394:1130 60.78588:1320 69.60342:1206 74.13895:1169 78.95736:187130 92.3866:2729 94.69289:1253 95.63148:1438 96.96813:9378 126.12663:1387 131.61436:1202 133.01317:1613 150.04103:191367 151.04494:2448 158.92371:229784 161.51466:1259 174.9783:5424 176.93303:2096 192.99031:2261 211.00221:1484 221.99896:1243 230.00543:6085 245.33545:1608 272.95633:24835 290.96582:2602 344.03806:65824 345.04474:220…	1237806	4149454	2128494	4979415	1935445	2758501	4100845	2355066	5933352	3473751	5774186	6374408	3412802	3775740	4967563
344	4208	13.457	452.276	[3-[2-Aminoethoxy(hydroxy)phosphoryl]oxy-2-hydroxypropyl] hexadecanoate	[M-H]-	found in higher mz's MsMs_5938	0.958	TRUE	9.98	452.277	C21H44NO7P	89229		Lipids	YVYMBNSKXOXSKW-UHFFFAOYSA-N	O=C(OCC(O)COP(=O)(O)OCCN)CCCCCCCCCCCCCCC	430	TRUE	TRUE	TRUE	NA	FALSE	FALSE	null	null	87.9	99.9	91.7	69.2	77.8	1367.82	neg_H5	452.27591:2673092 453.27926:612667 454.28262:0	59.01193:1508 61.98648:1945 77.28356:1294 78.9575:9074 82.31204:1234 107.33311:1261 140.01009:5418 143.29102:1417 152.99324:9326 185.50281:1253 196.03726:12773 214.04626:15210 220.4324:1260 245.60176:1252 255.23277:580070 256.2338:56640 260.63498:1350 264.79074:1375 283.26529:2206 319.82407:1460 407.50192:1442 452.2742:1648	2673092	7174983	6972792	2430951	4173126	6057960	6024978	9705967	5926372	1871023	4295980	2979219	6530490	4049916	7177394
345	4210	13.67	452.276	Phosphatidylethanolamine lyso 16:0	[M-H]-	NA	1	TRUE	13.644	452.276	C21H44NO7P						annotated by user-defined text library	TRUE	TRUE	FALSE	NA	FALSE	FALSE	null	null	99.8	99.8	null	null	null	3763.09	neg_H9	452.27585:10551387 453.2792:2432397 454.28256:511893	78.95731:25911 92.38659:2407 140.01013:28662 152.9937:16740 196.03668:138475 197.04024:1696 214.0466:28204 255.23271:1241958 256.23349:107260 267.26819:1875 273.43604:1853 283.26071:5480 375.76352:1492 451.32681:6667 452.27164:13825	9510516	23806488	14545718	9315859	10551387	16865928	16088200	16106382	15172555	6497446	19678094	10263103	14624488	10684743	13423065
346	4288	13.282	461.149	(2E)-4-Hydroxy-3,4-dimethyl-2-penten-1-yl 6-O-[(2S,3R,4R)-3,4-dihydroxy-4-(hydroxymethyl)tetrahydro-2-furanyl]-beta-D-glucopyranoside	[M-H]-	NA	0.625	TRUE	13.279	461.149	C18H32O11						annotated by user-defined text library	TRUE	TRUE	FALSE	NA	FALSE	FALSE	null	null	99.3	100	null	null	null	154.93	neg_H12	461.15094:2738448 462.15429:921081 463.15765:502401	59.01192:6791 71.19438:1346 78.95736:2581 92.38491:11198 92.39165:3017 96.95789:2093 103.21258:1400 152.99364:17062 196.31557:1342 197.8085:1245 233.53606:1423 238.98468:2185 251.02261:11730 255.23277:6442 267.26819:1472 269.034:394489 270.03323:35829 281.24576:1617 283.04831:2671 283.26523:3014 287.04218:5146 303.23145:1466 308.65707:1483 310.98987:1483 329.00024:12930 347.01056:7450 371.08212:1…	2827505	3122196	3352440	2978601	2876722	2889376	3394827	2738448	3064030	3007489	3665536	3932523	3355044	3363842	3234948
347	4307	0.781	462.063	Adenylsuccinic acid	[M-H]-	adduct linked to 9199_[2M-H]-	1	TRUE	0.775	462.064	C14H18N5O11P		C03794	Purine nucleotides	OFBHPPMPBOJXRT-DPXQIYNJSA-N	O[C@@H]1[C@@H](COP(O)(O)=O)O[C@H]([C@@H]1O)N1C=NC2=C1N=CN=C2NC(CC(O)=O)C(O)=O	annotated by user-defined text library	TRUE	TRUE	FALSE	NA	FALSE	FALSE	null	null	100	100	null	null	null	3586.91	neg_H47	462.06375:6884582 463.0671:1132844 464.07046:238898	78.95741:215757 92.38494:2198 92.39:2787 96.96789:379164 115.00171:10780 134.04488:57570 138.97844:10039 142.19273:1609 150.97824:14685 188.0571:6602 192.98784:12037 206.06647:11438 210.99948:22340 214.97931:1428 232.04675:16726 250.05679:42187 251.06137:2351 266.0864:29976 315.60236:1558 346.05573:49847 364.09094:6001 382.09506:1700 400.06061:5317 418.07263:2911 444.05869:4773 462.06415:12612	5237562	6967608	8747861	9004759	8933987	10014602	8847991	7342990	7642934	11500957	8730742	8329750	7414404	10604705	8240744
348	4476	13.233	476.276	[3-[2-Aminoethoxy(hydroxy)phosphoryl]oxy-2-hydroxypropyl] octadeca-9,12-dienoate	[M-H]-	NA	1	TRUE	9.46	476.276	C23H44NO7P	75958059		Lipids	DBHKHNGBVGWQJE-UHFFFAOYSA-N	O=C(OCC(O)COP(=O)(O)OCCN)CCCCCCCC=CCC=CCCCCC	430	TRUE	TRUE	TRUE	NA	FALSE	FALSE	null	null	74.1	99.9	47.6	69.3	85.7	189.03	neg_H6	476.27643:2148318 477.27978:400212 478.28314:809981	59.01205:11059 78.95685:9818 80.96322:1423 92.38493:5735 108.93176:1324 135.97771:2624 140.01007:5018 152.99335:8750 192.00458:17289 193.57143:1428 196.03638:23270 214.04608:10681 227.14406:1623 255.23283:1406 259.30707:1244 279.23022:298141 280.23322:24129 281.24582:1460 283.26083:133559 284.26788:10559 392.80667:1699 476.26926:5349	1055409	2148318	1928225	1330303	1818218	2296118	2119000	2489035	2252186	1364710	2342610	1446030	2183114	1519766	1924234
349	4498	13.736	478.291	2-Azaniumylethyl (2-hydroxy-3-octadec-9-enoyloxypropyl) phosphate	[M-H]-	NA	1	TRUE	10.22	478.294	C23H46NO7P	25200684		Lipids	PYVRVRFVLRNJLY-UHFFFAOYSA-N	O=C(OCC(O)COP(=O)(O)OCCN)CCCCCCCC=CCCCCCCCC	430	TRUE	TRUE	TRUE	NA	FALSE	FALSE	null	null	84.9	99.9	91.1	60.3	83.3	4899.16	neg_H12	478.29114:25990688 479.29449:7198348 480.29785:837088	59.0121:11128 78.95736:27111 92.38573:2896 96.95787:8587 140.0101:33988 152.99333:14346 196.03658:37013 214.04636:65251 281.24576:2647051 282.25052:246595 283.26135:12671 284.26715:3170 477.29599:9004 478.29648:7570	11422072	31946790	28234362	10820630	12055180	20098892	31379916	25990688	23154630	9829389	28598798	15037872	28443212	20766684	23762400
350	4564	12.397	483.27	PG(16:0/0:0)[U]	[M-H]-	NA	1	TRUE	12.382	483.271	C22H45O9P						annotated by user-defined text library	TRUE	TRUE	FALSE	NA	FALSE	FALSE	null	null	99.8	99.8	null	null	null	903.64	neg_H10	483.27042:2260754 484.27377:514401 485.27713:97106	59.01208:9487 74.02283:9280 78.95697:12315 81.03235:6005 86.02268:3049 92.38491:9593 96.96786:5040 99.05409:5585 128.03296:25720 133.06409:7239 135.07982:55415 136.08302:3035 140.01006:5941 143.04408:41917 144.04723:1760 146.04369:2872 151.0731:2779 152.99339:69235 153.06514:2395 160.00471:9420 171.00345:3280 177.03128:2359 179.04343:11082 179.06833:6231 194.04227:1560 196.03671:5786 210.08682:14…	977535	3815254	2673756	1417258	1310422	2260754	3590890	2392703	3141982	1798712	5308991	1446508	1918947	2029437	1762460
351	4704	12.688	500.275	Phosphatidylethanolamine lyso 20:4	[M-H]-	NA	0.75	TRUE	12.699	500.276	C25H44NO7P						annotated by user-defined text library	TRUE	TRUE	FALSE	NA	FALSE	FALSE	null	null	99.9	99.9	null	null	null	417.92	neg_H7	500.27518:2292037 501.27853:679680 502.28189:0	59.01193:7895 61.98648:1604 78.95737:7658 79.10265:1273 81.16883:1213 92.38728:12433 140.01007:4991 152.99515:2520 196.03674:4725 205.19446:7406 211.65787:1552 214.04616:11469 259.24295:22084 283.26529:1866 285.21976:1353 303.23154:164291 304.23535:19236 322.06543:1681 328.362:1431 389.6069:1610 392.50412:1530 475.64877:1591	3103412	1129716	2292037	3151185	1547054	1585528	2859315	2524177	2656876	1894644	1531989	2050566	1563335	1929053	1896240
352	4919	12.309	522.281	PS(18:1(9Z)/0:0)	[M-H]-	NA	1	TRUE	12.244	522.281	C24H46NO9P						annotated by user-defined text library	TRUE	TRUE	FALSE	NA	FALSE	FALSE	null	null	94.2	88.6	null	null	null	1722.3	neg_H8	522.28088:2685632 523.28423:582730 524.28759:3509430	78.95737:65984 92.38829:8697 96.96786:6772 101.02227:2052 101.74261:1330 152.99336:549790 153.99802:8416 167.14615:1477 171.00342:25199 255.2328:2367 271.35944:1601 272.86658:1533 281.24579:9320 283.26526:6165 297.24161:5610 305.69547:1474 325.31323:1557 391.2312:5690 435.24533:29716 436.25491:1964 462.09235:5696 499.19748:1627	1959308	7391739	5296260	2685632	2461506	4036408	5206474	4600467	5715590	3215799	8445464	2986081	3978467	3383227	3481832
353	4937	12.686	524.296	L-a-Lysophosphatidylserine	[M-H]-	NA	1	TRUE	12.678	524.297	C24H48NO9P						annotated by user-defined text library	TRUE	TRUE	FALSE	NA	FALSE	FALSE	null	null	99.9	100	null	null	null	4894.66	neg_H6	524.29626:47227708 525.29961:14195135 526.30297:2842647	59.01192:8350 61.98661:39884 78.95737:800187 96.96792:54981 152.99335:4666604 153.99802:59414 171.00545:164397 214.04651:18140 229.19366:5361 283.26227:62350 284.26724:6812 327.2305:18889 334.16608:4698 389.62869:4579 391.23117:22655 392.23865:15498 437.26758:457591 438.26837:52713	25037144	47227708	40891608	26264482	41020900	53107684	39091036	59291176	57260716	25196906	25141722	27256128	35987876	21330434	31960812
354	5245	13.966	554.343	Phosphatidylcholine lyso 16:0	[M-H]-	NA	0.583	TRUE	14.021	554.343	C24H50NO7P						annotated by user-defined text library	TRUE	TRUE	FALSE	NA	FALSE	FALSE	null	null	99.6	99.5	null	null	null	4587.97	neg_H41	554.34271:53449036 555.34606:16542085 556.34942:3164141	59.01204:976936 78.95727:111224 92.38574:31614 126.37148:8056 152.99347:97048 168.04121:125368 206.84357:8156 224.06818:922593 225.07048:33891 242.07718:236598 255.2327:9137901 256.23364:589395 291.54565:8955 480.30777:583669 481.30698:38005	5845476	22476420	17924440	5889634	5467510	16809728	19733576	11158772	12788928	5291856	10897358	6174566	8198190	26711922	35011688
355	5376	0.896	565.045	[(2R,3S,4R,5R)-5-(2,4-dioxo-1,2,3,4-tetrahydropyrimidin-1-yl)-3,4-dihydroxyoxolan-2-yl]methyl {[(3R,4S,5S,6R)-3,4,5-trihydroxy-6-(hydroxymethyl)oxan-2-yl phosphonato]oxy}phosphonate	[M-H]-	NA	1	TRUE	0.887	565.046	C15H24N2O17P2			Pyrimidine nucleotides	HSCJRCZFDFQWRP-JZMIEXBBSA-N	OC[C@H]1O[C@H](OP(O)(=O)OP(O)(=O)OC[C@H]2O[C@H]([C@H](O)[C@@H]2O)N2C=CC(=O)NC2=O)[C@H](O)[C@@H](O)[C@@H]1O	annotated by user-defined text library	TRUE	TRUE	FALSE	NA	FALSE	FALSE	null	null	100	100	null	null	null	29459.6	neg_H46	565.04572:21006896 566.04907:4638772 567.05243:1350629	78.95737:441402 92.38751:15540 96.96789:279301 111.01757:44598 138.97874:28094 150.97812:32406 158.92365:72886 174.97832:4474 176.93295:23161 192.99042:19597 210.99927:138424 223.00003:4769 241.00887:172604 259.02139:14324 272.95651:121924 280.01953:82569 305.01813:37255 320.97723:90027 323.02701:965762 324.03171:36894 384.98062:147733 385.98529:3605 398.21509:2591 402.99112:38806 413.88013:2562 …	17912458	21584896	21340074	27612366	19132706	21331552	23051268	19707138	23109248	20691764	20888340	22561376	17799490	20250988	20787118
356	5545	0.795	579.023	Uridine-diphosphate-glucuronic acid	[M-H]-	NA	1	TRUE	null	579.026	C15H22N2O18P2	390		Pyrimidine nucleotide sugars	HDYANYHVCAPMJV-UHFFFAOYSA-N	O=C(O)C1OC(OP(=O)(O)OP(=O)(O)OCC2OC(N3C=CC(=O)NC3=O)C(O)C2O)C(O)C(O)C1O	430	TRUE	TRUE	TRUE	NA	FALSE	FALSE	null	null	93.8	null	96.4	96.1	70.8	14164.1	neg_H6	579.02325:1854455 580.0266:348649 581.02996:52215	52.29174:1162 61.66373:1294 64.25048:1125 72.62228:1387 78.95729:54007 96.96784:32688 101.34955:1633 111.01766:71824 153.95998:1730 158.92366:71987 178.97295:1462 192.98746:9384 198.96675:1563 210.99934:6889 232.74266:1389 233.11356:1356 236.97905:2138 242.56723:1449 254.98976:43570 272.95578:21777 275.01682:2106 280.01962:2516 290.96588:9511 305.01694:24733 323.02689:45660 384.97977:31361 402.99…	1377452	1854455	1746388	1895493	1242130	1607192	1941543	1429095	1762775	1966230	1696573	1825458	1368348	1790510	1395858
357	5570	14.062	580.36	Phosphatidylcholine lyso 18:1	[M-H]-	NA	0.5	TRUE	14.032	580.358	C26H52NO7P						annotated by user-defined text library	TRUE	TRUE	FALSE	NA	FALSE	FALSE	null	null	98.4	99.3	null	null	null	755.42	neg_H44	580.36041:2683553 581.36376:717718 582.36712:992676	59.01207:58991 78.95738:9016 101.02235:18076 145.37476:1590 152.99345:20254 168.04135:5962 179.76131:1689 198.78586:1868 224.0683:9254 242.07683:15090 253.21445:7430 255.23285:6580 279.23019:2068 281.24591:608137 282.25055:51376 283.26096:16828 284.2673:2342 299.48532:1693 447.26218:1577 473.49155:1502 506.3288:1827 546.51404:1848	28832	162409	467078	81920	42341	142295	255907	348803	194239	128108	486792	2460110	4978274	5640089	6381094
358	5852	13.276	602.343	Phosphatidylcholine lyso 20:4	[M-H]-	NA	1	TRUE	13.305	602.343	C28H50NO7P						annotated by user-defined text library	TRUE	TRUE	FALSE	NA	FALSE	FALSE	null	null	99.9	100	null	null	null	1338.76	neg_H6	602.34283:11268480 603.34618:4009216 604.34954:1172402	59.01205:99513 78.95731:19472 85.02796:2831 91.21286:1583 95.04785:2198 101.02227:3136 139.03798:14658 140.01007:2242 152.99333:34751 168.04132:10545 177.09163:2243 196.03673:2725 205.1946:21159 224.06859:14851 231.21115:1720 242.07735:43722 255.23282:2740 259.23975:76098 260.24429:6228 269.03363:14413 269.24768:6584 270.03302:7064 281.24582:2931 283.26117:28384 284.26727:3053 285.21973:5929 303.…	6377722	11268480	7081092	3816921	3569781	4564898	4904850	6135872	7839144	5537538	6537632	4765201	8247268	5873954	6724316
359	5885	0.915	606.072	Uridine diphosphate-N-acetylglucosamine	[M-H]-	NA	1	TRUE	0.916	606.072	C17H27N3O17P2		C00043	Pyrimidine nucleotides	LFTYTUAZOPRMMI-CFRASDGPSA-N	CC(=O)N[C@@H]1[C@@H](O)[C@H](O)[C@@H](CO)O[C@@H]1OP(O)(=O)OP(O)(=O)OC[C@H]1O[C@H]([C@H](O)[C@@H]1O)N1C=CC(=O)NC1=O	annotated by user-defined text library	TRUE	TRUE	FALSE	NA	FALSE	FALSE	null	null	100	100	null	null	null	15384.7	neg_H47	606.07233:22710348 607.07568:5778197 608.07904:1813886	78.95674:410286 92.3883:4037 96.96796:172595 111.01774:110366 138.97873:2223 150.97806:6927 158.92381:311971 162.97891:9856 174.97821:36638 176.93315:169035 180.98825:2242 192.98778:7921 210.99934:17837 246.01457:20436 254.94301:3786 260.95471:76125 262.00928:2358 264.0246:42139 272.95645:454029 273.96005:9577 280.01959:9918 282.03506:351178 283.03934:10091 287.00534:2156 290.96585:9838 300.04675…	17940046	20657442	21245982	25039922	17905068	19152066	19855862	16983976	19928704	19287930	19604400	21163104	15484001	20081598	17946870
360	6446	1.552	662.098	Nadide	[M-H]-	NA	1	TRUE	null	662.102	C21H27N7O14P2	5892		(5'->5')-dinucleotides	BAWFJGJZGIEFAR-NNYOXOHSSA-N	NC1=C2N=CN([C@@H]3O[C@H](COP([O-])(=O)OP(O)(=O)OC[C@H]4O[C@H]([C@H](O)[C@@H]4O)[N+]4=CC=CC(=C4)C(O)=N)[C@@H](O)[C@H]3O)C2=NC=N1	430	TRUE	TRUE	TRUE	NA	FALSE	FALSE	null	null	77.9	null	62.7	66.1	90.9	21913.5	neg_H42	662.09839:3178729 663.10174:1021892 664.1051:316072	61.60176:1430 68.37516:1382 78.9573:99211 96.96781:28410 134.04483:37362 158.9236:78704 174.97835:18503 176.93527:3415 192.98776:8818 210.99931:9764 214.2308:1488 254.94685:2729 260.78668:1491 272.95621:128999 273.96002:1784 278.6557:1565 328.04611:67612 329.04593:6344 345.61691:1554 346.05646:35614 347.05353:1702 357.84009:1651 408.00992:52981 409.01193:2723 426.01733:43656 540.0517:33795 541.05…	1538372	6832914	829091	4220506	440706	839238	1260575	180745	695722	623052	3215862	1663212	2010324	3417732	3636430
361	7056	13.609	721.498	Dipalmitoylphosphatidylglycerol	[M-H]-	ion correlated with 7455	0.292	TRUE	null	721.502	C38H75O10P	65144		Phosphatidylglycerols	BIABMEZBCHDPBV-UHFFFAOYSA-N	O=C(OCC(OC(=O)CCCCCCCCCCCCCCC)COP(=O)(O)OCC(O)CO)CCCCCCCCCCCCCCC	430	TRUE	TRUE	TRUE	NA	FALSE	FALSE	null	null	75.4	null	86.8	30.5	69.2	1596.23	neg_H7	721.4978:9501420 722.50115:4310806 723.50451:1690125	59.01189:12782 71.01184:2587 78.95733:44864 85.02721:2989 87.00645:20982 96.96786:7057 97.02766:2387 101.02225:4095 126.05409:2024 134.01253:2012 135.07979:1947 142.04967:2152 152.99324:152632 153.998:2059 171.00339:40320 209.0191:8383 227.03122:20780 227.20248:2704 255.23273:1716230 256.23364:109353 281.24625:27769 283.26096:37408 284.26721:3924 290.08749:7941 303.23145:3923 391.22449:17577 419.…	1975570	1578644	9501420	6846986	3042446	4447657	6065300	3881270	2653780	404122	184469	570191	71444	178662	43299
362	7133	15.925	726.542	Phosphatidylethanolamine alkenyl 18:1-18:1	[M-H]-	NA	0.208	FALSE	15.993	726.543	C41H78NO7P						annotated by user-defined text library	TRUE	TRUE	FALSE	NA	FALSE	FALSE	null	null	98.9	97.9	null	null	null	375.66	neg_H47	726.54248:3624074 727.54583:1178714 728.54919:235278	NA	0	0	0	0	0	0	0	0	368154	119840	1233936	854096	908236	1556974	888140
363	7314	15.27	740.519	Phosphatidylethanolamine 16:0-20:3	[M-H]-	NA	0.583	TRUE	15.278	740.519	C41H76NO8P						annotated by user-defined text library	TRUE	TRUE	FALSE	NA	FALSE	FALSE	null	null	99.8	100	null	null	null	1601.74	neg_H24	740.51862:62408500 741.52197:23978366 742.52533:15502580	78.95741:305814 92.38406:55091 92.38995:93097 120.96748:44037 134.98303:73721 135.97916:916990 138.97755:159791 152.9933:48817 173.99451:48477 192.00508:330802 195.00464:47201 279.22922:170230 281.24579:21433030 282.25058:1414121 283.26074:5430900 284.26697:398354 456.24799:147552 458.26291:237058 474.26434:32737 476.28:222539 740.5199:212284	1811903	1385716	1925558	2720253	1392469	2407976	102711552	98890208	2658765	33668100	64729864	25346160	48996480	40739632	59480404
364	7420	15.282	747.515	PG(16:0/18:1(9Z))[U]	[M-H]-	NA	0.25	TRUE	15.328	747.516	C40H77O10P						annotated by user-defined text library	TRUE	TRUE	FALSE	NA	FALSE	FALSE	null	null	99.8	100	null	null	null	27984.1	neg_H43	747.51532:188985792 748.51867:108955112 749.52203:31040016	78.95696:979964 92.38913:434200 96.96696:83193 102.68354:56783 152.99352:4551820 171.00351:1495018 174.33028:64353 209.01912:289201 227.03136:648901 253.2144:252532 255.23277:16365733 256.23358:1145480 261.78012:55476 281.24588:39978408 282.25064:2958878 283.26196:943196 303.23148:226852 327.23053:130302 357.327:61263 391.22314:455450 436.28085:83897 465.25677:434938 483.26428:676731 491.27426:97…	3808948	2177717	8323291	3643388	2213286	3378589	8561885	6195292	3859330	1285920	9137641	2527866	6689728	6501174	11380459
365	7716	14.666	769.501	Phosphatidylglyceride 16:0-20:4	[M-H]-	NA	1	TRUE	14.605	769.499	C42H75O10P						annotated by user-defined text library	TRUE	TRUE	FALSE	NA	FALSE	FALSE	null	null	98.9	100	null	null	null	140943	neg_H47	769.50067:156626624 770.50402:129697064 771.50738:33855956	59.01212:162950 78.95702:231668 96.96699:23432 152.99355:1006521 171.00352:433948 191.10474:37601 205.19452:212019 209.0192:68388 227.03043:198941 255.2328:4094774 256.2341:278165 259.23984:743062 260.24435:108134 281.24588:115633 283.26535:37063 284.26733:27402 285.21982:72181 303.2316:6118833 304.23578:614002 309.28049:31434 391.22397:36198 465.26459:88105 483.26471:222331 769.49695:27809	94520864	322840672	341973888	138322512	253250064	409461504	445013056	345084192	357337568	181310128	388582752	333697024	470335104	461977152	506473536
366	7775	14.724	773.53	Phosphatidylglyceride 18:1-18:1	[M-H]-	adduct linked to 7813_[M-H]-	0.833	TRUE	14.675	773.531	C42H79O10P						annotated by user-defined text library	TRUE	TRUE	FALSE	NA	FALSE	FALSE	null	null	100	100	null	null	null	6827.62	neg_H42	773.53131:60817500 774.53466:31916526 775.53802:20897394	59.01193:63267 78.95731:175615 96.96783:14934 135.97916:11954 140.01001:25824 152.99333:629063 153.99796:15455 154.99792:28520 171.00319:49881 173.00822:13459 196.03667:10190 227.03036:26656 229.1936:34188 253.21431:41715 255.23279:202400 256.23361:225554 257.23682:120126 258.24185:46186 259.23938:52502 260.24417:40631 261.25055:22092 269.24753:75867 279.23062:135015 280.23273:63308 281.24579:133…	9412210	1587054	5651463	17210584	19174622	19600798	50514520	28903770	53549884	18459182	111799344	39948052	32323160	63768064	43270204
367	7815	14.52	775.544	[1-[[2,3-Dihydroxypropoxy]-hydroxyphosphoryl]oxy-3-[octadec-11-enoyl]oxypropan-2-yl] octadecanoate	[M-H]-	NA	0.375	TRUE	null	775.549	C42H81O10P	139291881		Phosphatidylglycerols	HSJNITDXQQDYMJ-FYWRMAATSA-N	O=C(OCC(OC(=O)CCCCCCCCCCCCCCCCC)COP(=O)(O)OCC(O)CO)CCCCCCCCCC=CCCCCCC	430	TRUE	TRUE	TRUE	NA	FALSE	FALSE	null	null	77.7	null	89	33	80	2907.28	neg_H23	775.54431:22724434 776.54766:14124789 777.55102:3047484	59.0119:8682 78.95738:198582 92.38489:23987 92.39078:16137 96.96783:26346 120.96747:7133 134.983:9545 138.97835:35323 152.9933:695073 153.99796:10768 171.00546:202527 195.00461:11494 209.01883:36988 227.03053:96654 253.21431:6607 255.23273:212306 256.23346:18705 269.24683:52032 270.25189:18243 279.23004:26656 280.23291:12508 281.24576:6366404 282.25052:594296 283.2608:2349168 284.26752:187206 295…	9431129	4251488	3857283	13045206	4684468	5859193	6127604	6139046	7234889	4953448	2416238	61003544	7745486	33730696	22724434
368	7841	14.18	778.51	PE(18:2/12-Hete)	[M-H]-	found in higher mz's MsMs_7848; similar chromatogram in higher mz_9091	0.917	TRUE	null	778.503	C43H74NO9P	134764031		Phosphatidylethanolamines	RJULKXOWLDKOQV-QJIFGGNESA-N	CCCCC\C=C/C\C=C/CCCCCCCC(=O)OCC(COP(O)(=O)OCCN)OC(=O)CCC\C=C/C\C=C/C=C/C(O)C\C=C/CCCCC	430	TRUE	TRUE	TRUE	NA	FALSE	FALSE	null	null	75.8	null	90.1	62.5	42.1	7180.38	neg_H41	778.5127:24311888 779.51605:18262242 780.51941:5526849	57.0328:2383 59.01191:11307 78.95736:38223 80.9632:2314 89.02221:2415 96.95795:175866 101.02224:3502 136.96204:13403 140.01003:2389 152.99318:67854 240.99916:14271 253.21434:3687 255.23259:78103 256.23407:15001 267.26816:2442 269.24762:2350 279.23007:3997 281.24548:33149 282.25049:11047 283.26111:50112 284.26718:12352 295.22498:4858 303.23096:32843 304.23053:2625 305.25055:13514 327.23047:9573 32…	4043206	31342652	35355424	15574637	24320184	38321852	47789720	39529968	57553444	7600916	48830224	16079738	19768062	21153374	30818640
369	7903	5.399	784.147	Flavin-adenine dinucleotide	[M-H]-	NA	1	TRUE	null	784.15	C27H33N9O15P2	703		Flavin nucleotides	VWWQXMAJTJZDQX-UHFFFAOYSA-N	O=C1N=C(O)C2=NC3=CC(=C(C=C3N(C2=N1)CC(O)C(O)C(O)COP(=O)(O)OP(=O)(O)OCC4OC(N5C=NC=6C(=NC=NC65)N)C(O)C4O)C)C	430	TRUE	TRUE	TRUE	NA	FALSE	FALSE	null	null	87.5	null	88.1	86.8	53.8	2038.79	neg_H18	784.14728:513911 785.15063:230806 786.15399:64573	57.35733:1309 59.88443:1334 68.0705:1402 78.95737:40309 80.3244:1551 96.96787:82963 119.22738:1454 134.04491:2695 150.97804:2470 158.92375:3076 162.97888:1780 180.98816:36066 195.00465:3814 241.07272:2492 255.08588:3518 272.96063:1865 346.05603:36861 408.00946:9146 437.08572:8756 517.04279:2449 757.9859:1938	422629	634690	451425	508206	403945	539084	619722	457337	533228	513911	528985	456116	380971	493131	464140
370	7919	13.637	786.527	Phosphatidylserine 18:1-18:1	[M-H]-	NA	0.333	TRUE	13.767	786.528	C42H78NO10P						annotated by user-defined text library	TRUE	TRUE	FALSE	NA	FALSE	FALSE	null	null	92.8	86	null	null	null	2155.21	neg_H10	786.5271:22238128 787.53045:15149502 788.53381:15758973	78.95736:1269621 92.38726:73638 96.96786:240560 134.98299:64596 152.99326:3294585 153.99796:38821 171.00356:67482 279.23007:45416 281.24564:8828097 282.25015:727733 283.26569:132697 284.26715:38448 305.24973:11763 306.24869:11845 417.23846:900356 418.24316:79699 435.24539:548158 436.25479:41063 510.33978:11657 699.49286:32783	4566060	2306866	5190816	8718003	11966021	22238128	6066996	8994362	22160276	28016170	35605916	16875866	7055294	19897242	10658605
371	8364	14.298	819.513	Phosphatidylglyceride 18:1-22:6	[M-H]-	NA	0.833	TRUE	14.286	819.512	C46H77O10P						annotated by user-defined text library	TRUE	TRUE	FALSE	NA	FALSE	FALSE	null	null	99.7	100	null	null	null	13620.4	neg_H46	819.51318:3141759 820.51653:3016711 821.51989:826420	59.01204:49961 61.98668:32937 69.03304:2958 71.01186:3061 78.95744:110250 92.38577:11765 93.06838:3086 95.04786:3474 96.96788:12093 101.02228:3870 105.06824:3186 107.08463:10410 109.06343:2656 119.0843:4118 121.10014:4056 133.10052:3255 134.98308:4334 135.11555:3685 138.97873:4299 140.01007:4404 147.11592:3568 149.13008:7140 152.99342:160959 153.99803:2993 161.13182:4547 163.07368:4089 163.14679:…	20372050	59937452	57010176	23396698	36137296	49547120	71740112	50431128	43471560	48232000	79268184	43559636	59450724	64541680	76919832
372	8401	14.68	821.543	1-Stearoyl-2-Docosahexaenoyl-sn-Glycero-3-[Phospho-rac-(1-glycerol)]	[M-H]-	NA	1	TRUE	14.666	821.544	C46H79O10P						annotated by user-defined text library	TRUE	TRUE	FALSE	NA	FALSE	FALSE	null	null	100	100	null	null	null	95066.9	neg_H44	821.54352:50911348 822.54687:38849152 823.55023:16560052	59.01192:14233 61.98648:14318 78.95668:87728 92.38695:54808 96.95795:254865 96.96786:8825 120.96751:7854 138.97871:34379 152.99318:130671 177.16318:8083 195.00468:27777 229.19368:30782 241.00177:28710 255.2328:31403 267.26822:12021 268.26981:10509 269.24768:35651 270.25201:9775 281.24588:110313 282.25058:25660 283.26718:363501 284.26898:64934 303.23148:35951 307.26288:14554 310.36145:7917 327.230…	52248632	586924992	585628288	265764832	305963040	391551616	801303680	392801344	598924864	163860896	664329088	309763904	263576608	381824736	307372256
373	8623	14.109	841.497	Phosphatidylglyceride 20:4-22:6	[M-H]-	NA	1	TRUE	14.171	841.498	C48H75O10P						annotated by user-defined text library	TRUE	TRUE	FALSE	NA	FALSE	FALSE	null	null	99.9	99.9	null	null	null	2893.81	neg_H41	841.49713:21932680 842.50048:17443208 843.50384:11499149	59.01202:224854 67.05343:10629 71.01183:9898 78.95736:340229 83.0479:9548 92.38828:42046 93.06921:10617 96.96777:68435 105.06923:20653 107.0846:27415 117.06907:12142 119.08549:8481 121.10048:41135 123.11572:9537 133.10048:20755 135.11552:31475 147.11588:11192 149.13177:11487 152.99335:844239 153.99777:56146 154.99757:51043 161.13177:11461 163.07364:21572 163.14674:20500 168.04123:44861 171.00548:…	11203919	23396662	11165900	11091644	6784873	14709225	12926387	7699136	14576535	22119048	24613868	16421881	9142913	10809258	22207868
[truncated: 9 more columns]

## Sheet: Supplementary Data 3
	Supplementary Data 3. Unique list of 373 metabolites in Hypothalamus of C57BL/6 mices with HIBA and Est treated (n = 8)
NO	Alignment ID	Average Rt(min)	Average Mz	Metabolite name	Adduct type	Post curation result	Fill %	MS/MS assigned	Reference RT	Reference m/z	Formula	CID	KEGG	Ontology	INCHIKEY	SMILES	Annotation tag (VS1.0)	RT matched	m/z matched	MS/MS matched	Comment	Manually modified for quantification	Manually modified for annotation	Isotope tracking parent ID	Isotope tracking weight number	Total score	RT similarity	Dot product	Reverse dot product	Fragment presence %	S/N average	Spectrum reference file name	MS1 isotopic spectrum	MS/MS spectrum	Con_1	Con_2	Con_3	Con_4	Con_5	Con_6	Con_7	Con_8	C_1	C_2	C_3	C_4	C_5	C_6	C_7
1	17	12.009	83.0606	3-Methylpyrazole	[M+H]+	NA	0.458	TRUE	null	83.0604	C4H6N2	15073		Pyrazoles	XKVUYEYANWFIJX-UHFFFAOYSA-N	CC=1C=CNN1	430	TRUE	TRUE	TRUE	NA	FALSE	FALSE	null	null	75	null	47.9	65.8	100	13.36	pos_X10	83.06059:14009692 84.06394:709215 85.0673:0	52.63422:1359 55.05454:2800 56.04996:3559 74.09654:2482 83.04932:1850 83.06081:8957	13194985	12687311	12985274	13211039	14050617	14009692	12670411	13537141	12371735	13039681	13205388	14694204	13355113	12931269	13151059
2	43	1.098	86.0602	2-Pyrrolidinone	[M+H]+	found in higher mz's MsMs_55	1	TRUE	1.111	86.0603	C4H7NO		C11118	Pyrrolidines	HNJBEVLQSNELDL-UHFFFAOYSA-N	O=C1CCCN1	annotated by user-defined text library	TRUE	TRUE	FALSE	NA	FALSE	FALSE	null	null	100	100	null	null	null	1543.07	pos_X45	86.06026:95659488 87.06361:4647026 88.06697:7499895	58.06559:42341 68.0496:209440 69.03391:4133606 70.03694:48520 83.67517:7473 86.0603:1856451	88356488	85171648	94947792	57113364	86538048	85963912	80920192	124220176	81857968	85600584	101986312	79222240	114915424	100984776	28474766
3	46	2.944	86.0966	2-Methylpyrrolidine	[M+H]+	found in higher mz's MsMs_635; found in higher mz's MsMs_5209	0.875	TRUE	6.718	86.0964	C5H11N	13003		Pyrrolidines	RGHPCLZJAFCTIK-UHFFFAOYSA-N	CC1CCCN1	430	TRUE	TRUE	TRUE	NA	FALSE	FALSE	null	null	89.9	99.9	90	83.6	71.4	102.52	pos_X43	86.09663:3586829 87.09998:267993 88.10334:0	56.05001:8238 56.9653:7946 57.05798:28982 58.06562:9126 67.05441:3498 67.51031:3695 68.05013:3146 69.03393:44348 69.07041:118957 70.07365:1827 71.07337:3448 76.51531:9480 84.95943:1508 85.04787:1931 85.52071:3418 86.0603:320025 86.09665:121557	3137422	7867882	10921460	5237706	2919840	3635197	3441413	6172851	8197392	7848589	9766920	2862357	5202032	4517447	1355894
4	48	3.144	86.0966	Piperidine	[M+H]+	found in higher mz's MsMs_637	0.625	TRUE	3.138	86.0966	C5H11N		C01746	Piperidines	NQRYJNQNLNOLGT-UHFFFAOYSA-N	C1CCNCC1	annotated by user-defined text library	TRUE	TRUE	FALSE	NA	FALSE	FALSE	null	null	100	100	null	null	null	115.68	pos_X22	86.09664:9193163 87.09999:568026 88.10335:0	56.04997:5397 56.96534:6991 57.05797:16618 58.06564:8841 67.05494:893 67.51031:1787 68.02458:995 68.0496:4017 69.03396:63032 69.0704:68695 70.07365:922 71.07281:1000 71.94046:949 72.9374:1013 76.51519:5065 79.73251:912 85.02854:3102 85.04787:979 85.52071:1888 86.0603:378762 86.09663:73010	6957140	2515934	2878183	1007085	6871964	6740074	6817798	11575674	2439323	2200758	2352656	6135772	10126950	9193163	1355894
5	55	1.098	87.0442	Diacetyl	[M+H]+	found in higher mz's MsMs_209	1	TRUE	1.111	87.0443	C4H6O2		C00741	Organooxygen compounds	QSJXEFYPDANLFS-UHFFFAOYSA-N	CC(=O)C(C)=O	annotated by user-defined text library	TRUE	TRUE	FALSE	NA	FALSE	FALSE	null	null	100	100	null	null	null	4223.43	pos_X45	87.04425:116335344 88.0476:8762296 89.05096:454673	56.96523:16203 58.06559:57660 58.50491:20605 67.5103:18541 68.04958:259046 69.03386:6442839 70.02915:15761 70.0369:673456 86.06023:1988118 86.90849:24707 87.04385:7721512 87.06252:174717	107442800	104939880	117775624	70060320	106534896	105536184	97340568	153997040	100145448	106103000	125423464	97426904	142655920	125727456	33635748
6	59	1.719	88.0393	Vinyl carbamate	[M+H]+	found in higher mz's MsMs_1462; found in higher mz's MsMs_1107; found in higher mz's MsMs_651; found in higher mz's MsMs_579; found in higher mz's MsMs_1147; found in higher mz's MsMs_68	0.917	TRUE	null	88.0393	C3H5NO2	27492		Carbamate esters	LVLANIHJQRZTPY-UHFFFAOYSA-N	N=C(O)OC=C	430	TRUE	TRUE	TRUE	NA	FALSE	FALSE	null	null	77	null	47.6	75	100	104.33	pos_X19	88.03954:23548624 89.04289:732936 90.04625:529737	55.05468:19353 56.04996:5919 56.96532:119488 57.03421:1370 58.50499:40514 60.04478:27404 61.02884:27790 62.43677:1422 67.51035:115099 70.01304:1781 70.02919:135528 70.06532:29946 71.07336:2675 72.0447:9552 72.0807:1766 72.99828:5675 74.97536:2453 76.51522:106594 77.0172:1354 79.01836:18887 85.52069:25121 87.04393:26198 87.06365:11740 88.0216:29633 88.03975:357016 88.07581:331299 88.11189:2661	15748302	18053436	22800780	10459721	17162066	14699335	13561872	24453708	17363066	18503300	23548624	14301484	19599190	15376002	4056478
7	62	6.333	88.0758	Morpholine	[M+H]+	NA	0.708	TRUE	null	88.0757	C4H9NO	8083	C14452	Morpholines	YNAVUWVOSKDBBP-UHFFFAOYSA-N	C1COCCN1	430	TRUE	TRUE	TRUE	NA	FALSE	FALSE	null	null	87.8	null	71.7	87.5	100	4.95	pos_X8	88.07577:3769808 89.07912:349526 90.08248:44609	53.03889:3179 55.0546:16479 56.04999:6710 57.03379:2792 60.04475:11249 61.02883:14119 70.06534:35630 71.07335:1719 72.0447:9526 72.99827:1833 76.51517:1549 87.04388:1694 87.06314:1559 88.02173:21301 88.03975:2973 88.07581:282768 88.11187:1704	4446350	3845625	3605870	3769808	3630771	3506485	3607918	3668132	3979026	3468500	3718918	3664911	3937634	3465936	3179747
8	84	1.045	90.055	Sarcosine	[M+H]+	NA	1	TRUE	1.119	90.0551	C3H7NO2		C00213	Carboxylic acids and derivatives	FSYKKLYZXJSNPZ-UHFFFAOYSA-N	CNCC(O)=O	annotated by user-defined text library	TRUE	TRUE	FALSE	NA	FALSE	FALSE	null	null	91.3	82.5	null	null	null	438.74	pos_X44	90.05504:11636338 91.05839:100516 92.06175:0	56.96532:45774 58.50497:26651 61.02879:11693 67.51035:54702 70.01305:2937 72.04488:24331 72.08129:12536 73.04682:3949 73.46665:1691 76.51527:23132 79.01817:14989 88.02333:3791 89.07915:3182 90.05513:63901 90.09159:7248	16371550	14803983	17746316	10482219	14157263	13183617	12305922	17485692	13630105	15539819	16620832	10713182	17147404	15882609	5519148
9	131	1.027	102.054	gamma-Aminobutyric acid	[M-H]-	found in higher mz's MsMs_450	1	TRUE	1.036	102.054	C4H9NO2		C00334	Carboxylic acids and derivatives	BTCSSZJGUNDROE-UHFFFAOYSA-N	NCCCC(O)=O	annotated by user-defined text library	TRUE	TRUE	FALSE	NA	FALSE	FALSE	null	null	100	100	null	null	null	615.44	neg_X48	102.05425:5302422 103.0576:247056 104.06096:0	55.01709:1400 57.03295:5531 59.01205:19814 73.02726:4506 84.04314:17905 101.05892:3362 102.05388:149138	11649932	12802585	13361986	633268	12608966	11449271	10774954	8152480	11344113	13207437	13192114	10778636	11884786	13975974	4145946
10	209	1.098	104.071	O-Acetylethanolamine	[M+H]+	NA	1	TRUE	1.111	104.071	C4H9NO2			Carboxylic acids and derivatives	HBVZRPAKZOLBPL-UHFFFAOYSA-N	CC(=O)OCCN	annotated by user-defined text library	TRUE	TRUE	FALSE	NA	FALSE	FALSE	null	null	100	100	null	null	null	4821.35	pos_X45	104.07063:491634656 105.07398:26129370 106.07734:2265951	58.06544:711704 59.07338:200227 60.08131:7883252 68.05011:166860 69.03384:1736453 86.06022:1884797 87.04383:6959824 88.04758:125676 104.07068:369922 104.1066:54215004	474819840	450340960	499583872	300620256	450246368	453889024	420197408	653581184	435272928	452968256	533266272	409522976	607348096	539507968	145721664
11	211	1.056	104.107	Choline	[M+H]+	found in higher mz's MsMs_2803; found in higher mz's MsMs_3153; found in higher mz's MsMs_3397; found in higher mz's MsMs_4626	0.792	TRUE	1.048	104.107	C5H13NO		C00114	Organonitrogen compounds	OEYIOHPDSNJKLS-UHFFFAOYSA-N	C[N+](C)(C)CCO	annotated by user-defined text library	TRUE	TRUE	FALSE	NA	FALSE	FALSE	null	null	100	100	null	null	null	2699.87	pos_X19	104.10689:273663776 105.11024:14513561 106.1136:553050	58.06547:326984 59.07333:85688 60.08133:3479113 61.0844:43530 87.04462:12626 104.01702:14533 104.10664:23852876	241245776	257085104	266203264	157219200	219436800	256470608	230264144	277183008	237396736	243532464	273663776	169480784	257262688	208183376	101517256
12	280	1.028	110.071	Brunfelsamidine	[M+H]+	found in higher mz's MsMs_2544; found in higher mz's MsMs_2333; found in higher mz's MsMs_1068; found in higher mz's MsMs_2269	0.958	TRUE	1.04	110.071	C5H7N3						annotated by user-defined text library	TRUE	TRUE	FALSE	NA	FALSE	FALSE	null	null	100	100	null	null	null	53.75	pos_X12	110.07122:5841020 111.07457:215804 112.07793:0	53.0389:1875 55.05453:3771 56.04996:4202 56.96534:6780 58.50491:1786 60.0447:2985 67.05453:5900 67.51042:7408 69.07035:4299 70.01303:1704 76.51518:22427 77.50024:1005 77.99893:4361 79.01814:7501 81.03394:8647 81.04492:1993 81.06984:1932 82.05273:1204 82.06543:1050 83.06083:40421 85.52068:5701 86.50572:10618 87.00389:36430 88.00457:28918 88.02325:11212 89.00182:2961 89.40134:853 92.40015:1608 93.0…	4116695	3809554	3830896	1884014	2846011	4431953	4352252	5841020	3444161	3512567	3757720	3663802	4395935	4122363	1517373
13	322	1.638	112.05	Cytosine	[M+H]+	similar chromatogram in higher mz_692; similar chromatogram in higher mz_4062; similar chromatogram in higher mz_4164; similar chromatogram in higher mz_869; similar chromatogram in higher mz_2597	0.875	TRUE	1.695	112.05	C4H5N3O		C00380	Diazines	OPTASPLRGRRNAP-UHFFFAOYSA-N	NC1=CC=NC(=O)N1	annotated by user-defined text library	TRUE	TRUE	FALSE	NA	FALSE	FALSE	null	null	100	100	null	null	null	30.74	pos_X12	112.05035:7119808 113.0537:826860 114.05706:7370654	53.93932:4060 55.01852:3323 55.05463:12210 56.96528:6387 57.0342:1534 57.04531:16457 58.5049:1402 60.0447:1509 67.0294:1387 67.05452:6670 67.51028:8185 68.01339:1133 69.03388:1140 69.04487:20756 69.07041:26445 70.02922:10160 70.06511:7213 70.94226:1131 70.95813:1242 71.04949:2161 71.94044:1205 76.51528:20207 79.0183:8332 83.0493:1973 83.08592:1917 84.04441:6317 84.08096:1243 85.52068:5815 88.0045…	3956556	4997810	2309074	5859692	7082088	5974738	3670197	7119808	2080340	2811962	5063260	6102028	6042998	5394193	573574
14	182	1.516	111.018	Uracil	[M-H]-	similar chromatogram in higher mz_1241; similar chromatogram in higher mz_2639; similar chromatogram in higher mz_4671; similar chromatogram in higher mz_4599; similar chromatogram in higher mz_4782; similar chromatogram in higher mz_3274; similar chromatogram in higher mz_1204; similar chromatogram in higher mz_1802; similar chromatogram in higher mz_2243; similar chromatogram in higher mz_2854;…	0.667	TRUE	1.556	111.018	C4H4N2O2		C00106	Diazines	ISAKRJDGNUQOIC-UHFFFAOYSA-N	O=C1NC=CC(=O)N1	annotated by user-defined text library	TRUE	TRUE	FALSE	NA	FALSE	FALSE	null	null	99.7	99.3	null	null	null	18.02	neg_X18	111.01806:1064601 112.02141:49057 113.02477:169132	53.66384:626 55.01705:3082 59.574:600 66.55883:765 67.01699:747 67.99971:792 70.30038:692 83.01179:7483 110.02252:961 110.97438:858 111.00654:1127 111.0177:26763	1079103	1114796	1068377	107315	696508	990594	582808	97601	755082	1064601	1188508	665137	923204	1369580	100922
15	350	1.172	114.066	Creatinine	[M+H]+	adduct linked to 689_[M+H]+	0.958	TRUE	1.182	114.066	C4H7N3O		C00791	Carboxylic acids and derivatives	DDRJAANPRJIHGJ-UHFFFAOYSA-N	CN1CC(=O)NC1=N	annotated by user-defined text library	TRUE	TRUE	FALSE	NA	FALSE	FALSE	null	null	100	100	null	null	null	110.34	pos_X12	114.06598:45176276 115.06933:1676098 116.07269:29843002	55.93487:99647 69.07035:8624 71.02962:6747 72.04472:20960 72.93736:30672 73.04686:64822 86.07161:175264 87.05544:7961 90.94756:6259 91.057:35433 92.40099:6264 104.08149:5696 113.02325:7539 114.06629:1137944 114.09058:133889	30620482	30660640	30667754	18932602	30148232	27359328	26270634	45176276	27150386	31511070	32687252	29405142	36507472	32720476	12173206
16	380	1.196	116.07	D-Proline	[M+H]+	adduct linked to 743_[M+H]+	1	TRUE	1.209	116.07	C5H9NO2		C00763	Carboxylic acids and derivatives	ONIBWKKTOPOVIA-SCSAIBSYSA-N	OC(=O)[C@H]1CCCN1	annotated by user-defined text library	TRUE	TRUE	FALSE	NA	FALSE	FALSE	null	null	100	100	null	null	null	504.86	pos_X45	116.07037:29416518 117.07372:1480302 118.07708:23540570	55.93472:12848 56.96523:16143 70.06533:4120424 71.06256:4496 71.06876:72755 72.04472:6977 74.02402:269176 74.93781:4945 75.02649:7316 93.03604:4538 98.05984:6354 98.98367:48571 115.06892:31328 116.07047:1176524 116.10598:12502	29670872	28731552	34600168	19264538	29643364	27590086	23954944	35265380	25403230	27970308	27425270	21997446	33240000	31834508	6833088
17	407	13.833	118.065	Glycocyamine	[M+H]+	NA	0.917	TRUE	8.524	118.061	C3H7N3O2	763	C00581	Alpha amino acids and derivatives	BPMFZUMJYQTVII-UHFFFAOYSA-N	C(C(=O)O)NC(=N)N	430	TRUE	TRUE	TRUE	NA	FALSE	FALSE	null	null	80.5	99.9	69.2	84.6	66.7	8.41	pos_X11	118.06471:1875866 119.06806:236326 120.07142:0	53.03927:819 58.06558:5247 59.07347:6477 66.43639:716 72.04481:23223 72.0807:1092 73.04799:830 74.09654:1936 77.039:3574 91.05376:4588 95.04958:11530 100.07598:1657 103.44793:793 105.04484:12892 111.24176:866 117.06948:813 117.10192:1336 118.06435:37983 118.08636:85357	1285538	1208248	1930450	2003332	2047267	1888326	1875866	1841086	1850642	1994651	1878201	1736811	1551526	1453506	1566933
18	411	0.177	118.086	DL-Valine	[M+H]+	NA	0.292	TRUE	null	118.086	C5H11NO2	1182	C16436	Valine and derivatives	KZSNJWFQEVHDMF-UHFFFAOYSA-N	CC(C)C(N)C(O)=O	430	TRUE	TRUE	TRUE	NA	FALSE	FALSE	null	null	90.2	null	78.9	87.6	100	3.03	pos_X18	118.08603:3287900 119.08938:523409 120.09274:0	58.06564:22738 59.07355:28645 59.93058:1106 72.04479:36521 72.08077:8492 73.04799:1010 76.93348:8792 82.01398:1574 91.05448:10559 94.94324:3872 100.02395:6892 100.07594:18536 100.11208:1597 112.9663:2043 113.96362:7791 116.97103:3387 117.10192:1211 117.9587:1588 118.03407:1891 118.08636:381754	3353687	3190699	3129514	3365687	3053574	3234922	3360554	3399532	3197563	3287900	3032347	3107157	3338003	3516318	3336574
19	412	1.119	118.086	Betaine	[M+H]+	found in higher mz's MsMs_2690	1	TRUE	1.197	118.086	C5H11NO2		C00719	Carboxylic acids and derivatives	KWIUHFFTVRNATP-UHFFFAOYSA-N	C[N+](C)(C)CC([O-])=O	annotated by user-defined text library	TRUE	TRUE	FALSE	NA	FALSE	FALSE	null	null	94.4	88.9	null	null	null	173.07	pos_X45	118.08574:42939420 119.08909:1718009 120.09245:159655	58.06562:165911 59.07356:209558 72.04473:14978 72.05578:49827 73.03968:19445 74.024:5212 76.03947:57404 91.05376:3332 98.98453:14591 100.02378:10393 100.07599:4853 101.03424:38103 118.0621:53034 118.08637:2556515	25062052	25013768	30474218	20026058	25725466	28183958	34301804	36322012	24504450	30950024	26691554	38700520	23930702	27521456	18097766
20	413	1.589	118.086	N-Methyl-a-aminoisobutyric acid	[M+H]+	NA	1	TRUE	1.659	118.086	C5H11NO2			Carboxylic acids and derivatives	DLAMVQGYEVKIRE-UHFFFAOYSA-N	CNC(C)(C)C(O)=O	annotated by user-defined text library	TRUE	TRUE	FALSE	NA	FALSE	FALSE	null	null	100	100	null	null	null	195.07	pos_X42	118.08606:41420412 119.08941:3339645 120.09277:169916	55.05494:456067 57.0571:8033 58.06559:33340 59.07355:37327 72.04474:31635 72.08128:5105419 73.0782:6996 73.08406:103632 82.01399:8309 91.05378:9727 100.076:31673 116.97105:21019 118.08636:566120	41146224	32469386	42618132	22545804	38266264	40944820	35297304	62258892	32268064	30718982	35418752	33657884	49890340	64438032	8935519
21	435	1.061	120.065	L-Threonine	[M+H]+	NA	1	TRUE	1.065	120.065	C4H9NO3		C00188	Carboxylic acids and derivatives	AYFVYJQAPQTCCC-GBXIJSLDSA-N	C[C@@H](O)[C@H](N)C(O)=O	annotated by user-defined text library	TRUE	TRUE	FALSE	NA	FALSE	FALSE	null	null	100	100	null	null	null	440.02	pos_X43	120.06514:19080586 121.06849:1841253 122.07185:2722368	55.53968:5499 56.04998:1093485 57.0338:63535 57.05348:19293 58.06559:9799 60.04515:3910 62.54781:13398 69.0339:3449 74.02401:5761 74.06026:2004928 75.04437:9098 75.05732:4049 75.06347:35701 75.55563:7791 84.04446:126827 84.95941:4306 85.02853:3803 88.02332:12784 91.05459:10275 95.06004:5754 96.06858:18900 97.00747:3608 97.07637:4000 102.05514:482025 102.09134:54736 103.03889:19014 103.05787:13821…	17127676	15246748	19223444	12403450	14060589	14069975	18561362	18782702	15625491	20544546	20776498	15617402	15389027	18563926	8028364
22	436	4.879	120.08	Indoline	[M+H]+	found in higher mz's MsMs_1229	1	TRUE	4.898	120.08	C8H9N						annotated by user-defined text library	TRUE	TRUE	FALSE	NA	FALSE	FALSE	null	null	100	100	null	null	null	966.23	pos_X11	120.08038:36278204 121.08373:3311726 122.08709:308902	56.04995:1855 56.96523:2314 60.0447:7780 60.98673:2999 65.03878:1543 67.51028:6333 74.06025:2329 76.51533:12994 76.9013:1578 77.03899:1645 78.99754:10990 79.0182:5703 79.05418:5185 84.95948:22282 85.52068:2563 88.00438:9533 88.02344:17646 89.00182:2309 91.05457:27369 93.07011:57249 95.04914:9369 97.0074:30260 97.02833:25637 97.9908:7775 102.01308:4957 102.02188:2127 103.0539:160311 104.05735:9646…	33795480	36856612	44687008	19429708	37297048	34805404	36278204	61304836	37975724	40618668	43146204	30289590	45999412	42963928	6531412
23	476	2.953	123.044	Benzoic acid	[M+H]+	found in higher mz's MsMs_1561; found in higher mz's MsMs_1222	0.208	TRUE	3.31	123.04	C7H6O2	243	C00180	Benzoic acids	WPYMKLBDIGXBTP-UHFFFAOYSA-N	O=C(O)C=1C=CC=CC1	430	TRUE	TRUE	TRUE	NA	FALSE	FALSE	null	null	77.6	100	51.4	82.4	100	20.88	pos_X12	123.04378:3929029 124.04713:678364 125.05049:243871	53.03926:1316 56.96526:50649 58.5049:26022 61.00751:5711 62.92955:2203 64.92749:2252 67.05437:7299 67.51029:78635 68.01179:1404 68.98223:1763 70.01302:52331 70.51464:1827 76.51516:44093 79.01817:213029 79.05418:7425 79.51974:10935 80.03457:7414 80.04942:60009 81.06992:11488 85.52068:2151 86.02544:2010 86.99306:6337 87.94502:1988 88.02327:113317 88.52514:5634 90.5262:6001 95.04942:35151 95.08551:5…	2890437	1043506	1304922	887025	2588774	2694149	2395818	3929029	1282616	1194123	1124506	1995848	2909309	2640909	793351
24	477	2.693	123.044	p-Toluquinone	[M+H]+	ion correlated with 47; found in higher mz's MsMs_1562; found in higher mz's MsMs_1223	0.25	TRUE	3.17	123.04	C7H6O2	11122		Ketones	VTWDKFNVVLAELH-UHFFFAOYSA-N	O=C1C=CC(=O)C(=C1)C	430	TRUE	TRUE	TRUE	NA	FALSE	FALSE	null	null	73.4	100	40.5	80.2	100	12.19	pos_X18	123.04381:3392307 124.04716:340257 125.05052:154445	56.96527:63385 58.50492:35040 61.00749:7815 64.92799:1715 67.05433:7506 67.51032:84577 68.0118:1283 70.01305:69269 70.51465:4157 76.51521:37904 79.01822:256651 79.05425:6709 79.51965:13067 80.01617:2043 80.0345:4611 80.04948:44745 81.06978:10824 81.521:2010 85.52068:3604 86.99303:9171 87.94503:3559 88.02333:117244 88.52515:4499 90.52608:10626 95.04951:19256 95.08553:5444 96.04417:17137 97.0283:37…	664525	3011391	3174777	1994740	656978	751673	941386	922595	2652076	3392307	2551054	557969	614262	530928	661116
25	479	1.942	123.055	Niacinamide	[M+H]+	NA	1	TRUE	1.979	123.055	C6H6N2O		C00153	Pyridines and derivatives	DFPAKSUCGFBDDF-UHFFFAOYSA-N	NC(=O)C1=CC=CN=C1	annotated by user-defined text library	TRUE	TRUE	FALSE	NA	FALSE	FALSE	null	null	100	100	null	null	null	1486.67	pos_X10	123.0551:214954496 124.05845:16015555 125.06181:1095470	53.03889:28298 56.96522:30338 78.03429:275514 79.0182:48100 79.04152:42795 80.04948:2227195 96.04417:498531 106.02871:247606 123.05481:23680564	203345680	235966288	313825056	176298784	232731680	214954496	196970256	351021696	241436720	270726304	331349216	213236512	287156000	119715000	54152280
26	277	1.013	124.005	Taurine	[M-H]-	similar chromatogram in higher mz_2765; found in higher mz's MsMs_3183; found in higher mz's MsMs_2141; found in higher mz's MsMs_1860; adduct linked to 1595_[2M-H]-; similar chromatogram in higher mz_2636; found in higher mz's MsMs_1595; found in higher mz's MsMs_2271; found in higher mz's MsMs_4006; found in higher mz's MsMs_2272; similar chromatogram in higher mz_811	1	TRUE	1.007	124.005	C2H7NO3S		C00245	Organic sulfonic acids and derivatives	XOAAWQZATWQOTB-UHFFFAOYSA-N	NCCS(O)(=O)=O	annotated by user-defined text library	TRUE	TRUE	FALSE	NA	FALSE	FALSE	null	null	100	100	null	null	null	9843.04	neg_X47	124.00541:176073056 125.00876:6280496 126.01212:9377603	64.96864:36025 79.9556:1564542 80.96323:27410 94.97844:169812 106.97861:97800 121.61242:4976 122.97466:8680 124.00549:3427481	138341568	167063440	179562064	6193406	170816144	170031424	154565808	104271352	160947744	188980016	208136336	154043904	161551872	205497744	42700264
27	524	0.929	126.102	3-Methylhistamine	[M+H]+	similar chromatogram in higher mz_3425; similar chromatogram in higher mz_2975	1	TRUE	null	126.1	C6H11N3	69520		2-arylethylamines	CPAGZVLINCPJEH-UHFFFAOYSA-N	N=1C=C(N(C1)C)CCN	430	TRUE	TRUE	TRUE	NA	FALSE	FALSE	null	null	74.9	null	51.5	63.2	100	379.37	pos_X19	126.10215:5766914 127.1055:648377 128.10886:101346	55.05492:1640 56.96529:12968 58.06558:1643 67.5103:1873 67.95226:1854 68.05006:22867 68.95237:2543 71.0495:1778 71.92941:9544 72.93739:1846 79.01821:2015 79.05486:2443 81.03385:1766 81.06984:4928 82.06543:2322 84.04443:2214 84.96009:168498 86.06028:2072 89.94001:55794 90.94756:1753 96.06831:2654 97.07635:43583 98.47096:3158 102.0219:5521 102.97053:15056 107.95038:43704 109.07613:861687 110.07919:…	3606422	6373422	5608426	4756672	6318028	3273178	2693916	2761454	4779481	5911246	5766914	5839465	4729159	4258582	2836114
28	568	1.154	129.065	Squamolone	[M+H]+	NA	1	TRUE	1.157	129.066	C5H8N2O2			Pyrrolidines	XYVMBSCIEDOIJQ-UHFFFAOYSA-N	NC(=O)N1CCCC1=O	annotated by user-defined text library	TRUE	TRUE	FALSE	NA	FALSE	FALSE	null	null	100	100	null	null	null	81.53	pos_X12	129.06534:18486868 130.06869:1086908 131.07205:13286529	56.04995:401874 83.06083:1620584 84.04441:19908526 85.02866:388620 87.04388:306591 89.91826:42662 92.40183:49477 102.05525:339187 107.91969:41467 129.06496:684832	11568448	12585558	12430354	6941950	11888582	11110978	10748532	18486868	11573233	11446370	13611034	10579139	17564844	15825293	2526664
29	579	1.716	130.049	L-Pyroglutamic acid	[M+H]+	found in higher mz's MsMs_1462; found in higher mz's MsMs_904; adduct linked to 894_[M+NH4]+	1	TRUE	null	130.05	C5H7NO3	7405	C01879	Alpha amino acids and derivatives	ODHCTXKNWHHXJC-VKHMYHEASA-N	OC(=O)[C@@H]1CCC(O)=N1	430	TRUE	TRUE	TRUE	NA	FALSE	FALSE	null	null	87.9	null	73	86.5	100	190.34	pos_X9	130.04926:20803428 131.05261:1233720 132.05597:0	55.05491:3833 56.04998:22150 57.07056:2532 59.04979:7672 69.07034:9828 70.02913:51717 70.06528:29009 70.94225:3347 70.95811:8117 71.94042:6501 72.93736:2595 74.02402:73232 83.06078:3750 84.04442:406390 84.08096:1326161 85.0285:6681 85.04784:10959 85.08419:34265 88.03974:361103 88.07578:6674 88.95245:3627 89.04243:8240 89.94007:5870 97.02827:2055 101.05922:3241 102.0551:3993 107.95051:7146 111.968…	19476818	21637608	26839152	12608279	20803428	18390606	16115338	30282110	20971358	21931322	27371830	17263828	23914182	19369616	5492360
30	578	1.069	130.049	DL-Pyroglutamic acid	[M+H]+	found in higher mz's MsMs_1320; found in higher mz's MsMs_905; found in higher mz's MsMs_893; adduct linked to 978_[M+Na]+	1	TRUE	1.62	130.05	C5H7NO3	499		Amino acids	ODHCTXKNWHHXJC-UHFFFAOYSA-N	O=C(O)C1NC(=O)CC1	430	TRUE	TRUE	TRUE	NA	FALSE	FALSE	null	null	92.1	100	88	83.2	100	3586.93	pos_X23	130.0493:188685344 131.05265:11600855 132.05601:2512027	56.04995:96507 69.0339:8052 69.06982:4256 70.95815:4328 71.94045:5978 84.04446:5637162 84.08099:141683 85.02857:221339 85.04191:7741 85.04784:148299 85.08507:5500 86.50572:8652 87.00386:18442 87.04389:7381 88.07581:4676 95.01259:20687 102.05517:157758 103.05787:6220 112.03942:13457 113.96355:5375 130.04973:1416274 130.08655:59024	354657664	337051040	353036576	297156640	332081760	352662432	359914912	435186848	329591488	358778368	420136160	329941888	380102176	383248320	188685344
31	585	0.919	130.086	Pipecolic acid	[M+H]+	found in higher mz's MsMs_895	0.708	TRUE	null	130.086	C6H11NO2	849		Alpha amino acids	HXEACLLIILLPRG-UHFFFAOYSA-N	OC(=O)C1CCCCN1	430	TRUE	TRUE	TRUE	NA	FALSE	FALSE	null	null	86.4	null	67.5	87.8	100	132.19	pos_X47	130.08588:14001335 131.08923:1253672 132.09259:63367	55.05493:3382 56.04996:5408 59.04981:3788 67.05441:2895 68.95237:10183 69.07036:5336 70.94228:5065 70.98026:15749 71.92946:4333 71.94041:26012 72.9368:3352 77.99894:10171 84.01167:20411 84.04444:95037 84.08097:1054918 85.04787:3607 85.08418:28740 86.50581:29338 87.00382:57341 87.52573:3544 88.02332:4534 88.07581:9149 88.95248:9300 88.99057:17583 89.46552:11490 89.94011:14533 96.0094:3714 96.53078…	11736659	13689611	14999928	9914409	9713740	10497564	13328708	11978733	10653356	13723679	12752763	10606997	12579581	9866956	4267757
32	587	1.334	130.108	Metformin	[M+H]+	NA	0.5	TRUE	null	130.109	C4H11N5	4091	C07151	Biguanides	XZWYZXLIPXDOLR-UHFFFAOYSA-N	CN(C)C(=N)NC(=N)N	430	TRUE	TRUE	TRUE	NA	FALSE	FALSE	null	null	74.3	null	27.9	99.6	85.7	36.3	pos_X12	130.1084:10283149 131.11175:385771 132.11511:1950795	56.04985:23683 57.03379:2912 59.0498:2960 60.05619:265959 69.07035:4225 70.94226:5181 71.06084:109886 71.94044:10478 83.04931:2531 83.06075:68682 84.04441:1304233 84.06415:13044 84.08096:15009 85.02855:26332 85.05008:29333 87.00385:8785 88.0758:2691 88.08679:50721 89.94017:17306 102.05506:20075 107.95053:11570 109.83425:2440 112.96629:4274 113.08132:33882 129.06537:30125 130.04964:242382 130.0651…	267719	531843	98845	348807	1396808	471339	384969	10283149	511532	741947	207893	89416	30189	0	0
33	629	1.186	132.076	Creatine	[M+H]+	adduct linked to 1022_[M+H]+; adduct linked to 3249_[2M+Na]+; found in higher mz's MsMs_2894	1	TRUE	1.199	132.076	C4H9N3O2		C00300	Carboxylic acids and derivatives	CVSVTCORWBXHQV-UHFFFAOYSA-N	CN(CC(O)=O)C(N)=N	annotated by user-defined text library	TRUE	TRUE	FALSE	NA	FALSE	FALSE	null	null	100	100	null	null	null	64393.6	pos_X12	132.07631:5922394624 133.07966:348493920 134.08302:34375600	57.08366:258478 75.48342:279600 77.54555:264024 86.07163:1467016 87.05535:5259238 90.05506:134521888 91.05787:2249716 92.39846:424136 92.40352:435096 114.0662:3546837 115.05026:1919449 132.07596:85570408	3979483136	4006484480	4325712896	2590580224	4103074560	3907920128	3709920512	5922394624	3744504576	3918715904	4403735552	3901569536	4699899904	4749669376	1187825024
34	635	2.943	132.101	2S-Amino-3S-methylpentanoic acid	[M+H]+	found in higher mz's MsMs_5209	0.833	TRUE	2.93	132.102	C6H13NO2						annotated by user-defined text library	TRUE	TRUE	FALSE	NA	FALSE	FALSE	null	null	100	100	null	null	null	370.41	pos_X19	132.10153:38075764 133.10488:2705317 134.10824:188411	56.96523:20857 58.50491:10122 60.0447:19600 67.5104:45500 69.0703:68216 72.93741:148168 76.51524:99285 78.99956:8842 79.01812:60389 79.99716:7129 85.52068:26970 86.09664:6357392 87.10007:188260 88.00449:207594 88.02338:148243 89.00188:80752 90.0551:76258 90.94756:33657 97.0093:73890 97.02831:25095 98.00723:46269 99.5123:53693 100.51036:21909 113.96342:92465 115.96373:32986 132.07608:49718 132.101…	10302482	31591578	44509196	21189324	9802501	11415158	11251818	19514620	33765468	32196488	38075764	9743939	16981060	14355004	5723488
35	636	2.73	132.102	DL-Norleucine	[M+H]+	found in higher mz's MsMs_5207	0.458	TRUE	6.411	132.102	C6H13NO2	9475		L-alpha-amino acids	LRQKBLKVPFOOQJ-UHFFFAOYSA-N	CCCCC(C(=O)O)N	430	TRUE	TRUE	TRUE	NA	FALSE	FALSE	null	null	86.1	99.9	70.7	91.7	80	206.57	pos_X7	132.10152:17311726 133.10487:1083737 134.10823:0	56.96523:14472 58.06556:4389 60.04469:11335 67.51026:27731 69.07034:206285 70.07361:2912 72.93736:91146 73.04678:4035 76.51516:75137 78.99886:8543 79.01814:31854 79.99714:4696 84.0444:2740 85.04783:8370 85.52069:15539 86.06025:7566 86.09661:2378890 87.05541:10341 87.1:52956 88.00445:121836 88.02341:92642 88.50616:7766 89.00179:66907 90.05504:232834 90.94752:34921 91.05868:3696 97.00931:63475 97.0…	95839	12461495	17311726	7947446	58723	45632	46286	42847	13172704	11682441	14710348	47382	33471	43981	2209834
36	637	3.114	132.102	(+/-)-erythro-Isoleucine	[M+H]+	NA	0.625	TRUE	3.138	132.101							annotated by user-defined text library	TRUE	TRUE	FALSE	NA	FALSE	FALSE	null	null	100	100	null	null	null	410.19	pos_X22	132.10155:37231320 133.1049:2509610 134.10826:228161	56.96524:10089 60.04471:8419 67.51028:49020 69.07041:83385 72.93743:119593 76.5153:58363 79.01835:49253 85.5207:21902 86.09665:6364530 87.10007:162850 88.00454:151762 88.0234:89558 89.00186:75591 90.05515:165936 90.94756:20669 97.00928:48704 97.02832:11201 98.00739:36687 99.51235:36605 100.50941:29027 113.96356:70774 115.96375:10818 132.07568:97904 132.10182:126975	28199798	12007780	13227865	5000673	27318978	27139670	29464552	45241000	11376544	10232496	11189027	24651706	39626312	37231320	5723488
37	651	1.72	134.044	1-deoxy-1-(N6-lysino)-D-fructose	[M+H]+	found in higher mz's MsMs_1462	1	TRUE	1.745	134.044	C4H7NO4		C16433	Carboxylic acids and derivatives	CKLJMWTZIZZHCS-UHFFFAOYSA-N	NC(CC(O)=O)C(O)=O	annotated by user-defined text library	TRUE	TRUE	FALSE	NA	FALSE	FALSE	null	null	100	100	null	null	null	6773.55	pos_X11	134.04436:92278976 135.04771:3961060 136.05107:15762640	54.04128:7696 59.56091:7833 61.01113:35884 61.37569:7996 63.107:8951 70.02913:389406 74.02397:5809142 74.4194:8933 74.93781:59280 75.02094:8357 75.02709:70988 75.11902:9034 78.3115:8625 87.02602:62503 88.0397:3887367 89.04282:69858 90.01212:8696 90.46088:8299 110.68082:8717 115.96371:47177 116.03365:559592 117.03703:11190 128.08197:7590 133.03127:48692 134.04396:377187	113046072	122989240	154157712	71077848	118936336	104371744	92278976	167464784	120797296	126612992	160628032	96326840	132868808	103874176	27236300
38	652	1.042	134.044	DL-Aspartic acid	[M+H]+	found in higher mz's MsMs_2264; adduct linked to 2282_[2M+H]+; found in higher mz's MsMs_2269	1	TRUE	null	134.045	C4H7NO4	424	C16433	Aspartic acid and derivatives	CKLJMWTZIZZHCS-UHFFFAOYSA-N	O=C(O)CC(N)C(=O)O	430	TRUE	TRUE	TRUE	NA	FALSE	FALSE	null	null	95.3	null	90.5	93.2	100	1801.73	pos_X17	134.04434:30790972 135.04769:1560768 136.05105:0	55.53967:6604 56.96522:4742 61.02876:4923 70.02914:220771 70.06528:17769 72.08068:4373 74.02397:4064680 74.9378:18436 75.0271:54580 87.05533:29511 88.0397:2729586 89.0423:44761 91.53358:4822 106.44946:4800 110.07039:45378 115.96371:5599 116.0336:420963 117.03703:5281 134.04396:229123 134.11647:44322	33062844	30028370	33754924	26858726	29747266	28194918	33460574	34663804	30790972	35384180	36336112	21713620	27558930	26337704	22817436
39	679	14.319	136.021	Benzothiazole	[M+H]+	NA	0.542	TRUE	null	136.022	C7H5NS	7222		Benzothiazoles	IOJUPLGTWVMSFF-UHFFFAOYSA-N	S1C=NC2=CC=CC=C12	430	TRUE	TRUE	TRUE	NA	FALSE	FALSE	null	null	86.7	null	85.3	75	75	14.19	pos_X22	136.02097:4050500 137.02432:219353 138.02768:126652	65.0388:1017 71.02964:1409 77.64995:867 79.05489:1480 90.01783:1135 91.05379:1205 93.07012:2059 94.06502:8560 95.06021:7771 109.01035:4843 126.96481:863 135.1161:1630 136.02034:583771 136.06102:49546 136.07449:3176 136.11063:5221	3984251	4469880	3923818	4113872	4388676	3761516	3930936	4012730	4121558	4376862	3980512	3783595	4185722	4050500	3529246
40	689	1.173	136.048	DL-Homocysteine	[M+H]+	adduct linked to 350_[M+H]+; found in higher mz's MsMs_1022	0.833	TRUE	null	136.043	C4H9NO2S	778	C05330	Alpha amino acids	FFFHZYDWPBMWHY-UHFFFAOYSA-N	O=C(O)C(N)CCS	430	TRUE	TRUE	TRUE	NA	FALSE	FALSE	null	null	75.2	null	70.2	72.4	57.1	25.24	pos_X19	136.04774:5604620 137.05109:0 138.05445:3227484	55.93473:1594 69.41354:972 72.93739:1262 74.02411:23139 75.02721:17850 76.02813:8095 76.9333:5301 79.05421:2062 81.06985:2250 85.22966:1043 88.03934:9324 89.04239:16723 90.04375:2185 91.0546:4992 92.05916:9581 93.05989:2167 93.06245:18365 93.07011:7369 94.06497:1092 94.94324:1115 107.08575:6473 108.08791:991 109.10215:933 117.03706:1984 117.95874:6510 119.04881:1019 135.08429:15131 135.11609:1863…	1900972	3247200	4078696	2452780	2909703	1915878	2109132	2910869	4523286	4152222	5604620	2835301	2890511	4614979	954552
41	692	1.634	136.061	Adenine	[M+H]+	found in higher mz's MsMs_7344; found in higher mz's MsMs_7263; found in higher mz's MsMs_5316; found in higher mz's MsMs_4562; found in higher mz's MsMs_4159; found in higher mz's MsMs_701; found in higher mz's MsMs_4158; found in higher mz's MsMs_5746; found in higher mz's MsMs_7539	1	TRUE	null	136.062	C5H5N5	190	C00147	6-aminopurines	GFFGJBXGBJISGV-UHFFFAOYSA-N	NC1=C2N=CN=C2NC=N1	430	TRUE	TRUE	TRUE	NA	FALSE	FALSE	null	null	90.3	null	88.8	73.2	100	236.4	pos_X41	136.06133:23097190 137.06468:2077631 138.06804:408526	55.93487:20813 59.04939:1670 72.08128:5436 72.9375:10360 74.95321:4106 76.93334:14026 79.05421:1963 81.06985:4903 88.02175:1454 89.94011:2396 90.94764:19749 91.0544:7373 93.07015:13470 94.03988:1879 94.94304:7423 95.08554:2253 107.08561:11547 107.95055:5749 108.95747:1784 109.01034:2462 109.06433:1747 112.97543:5555 116.97224:1724 117.94534:2161 117.95866:18147 117.97937:4066 118.03408:1993 118.9…	43249176	32560168	31687874	19791100	41472272	40335588	29402606	70751976	23459292	23040592	33481846	36309468	62050956	53616268	8420736
42	700	2.115	137.045	Hypoxanthine	[M+H]+	adduct linked to 1145_[M+Na]+	0.583	TRUE	2.117	137.045	C5H4N4O		C00262	Imidazopyrimidines	FDGQSTZJBFJUBT-UHFFFAOYSA-N	OC1=NC=NC2=C1NC=N2	annotated by user-defined text library	TRUE	TRUE	FALSE	NA	FALSE	FALSE	null	null	100	100	null	null	null	1726.99	pos_X42	137.04535:102624584 138.0487:7294662 139.05206:365060	55.02937:19663 55.93473:22518 71.84276:14318 77.81699:15704 94.03976:198068 110.03458:236729 111.55848:13925 114.97058:34240 119.03517:217772 136.02057:144223 136.06094:60073 137.04465:14308225	156757776	166338528	232397392	44770740	150962080	139033232	134009064	181382208	172982064	184452976	179663072	88390112	173051680	98043984	39696304
43	743	1.201	138.054	Trigonelline	[M+H]+	adduct linked to 380_[M+H]+	1	TRUE	null	138.055	C7H7NO2	5570	C01004	Alkaloids and derivatives	WWNNZCOKKKDOPX-UHFFFAOYSA-N	O=C([O-])C1=CC=C[N+](=C1)C	430	TRUE	TRUE	TRUE	NA	FALSE	FALSE	null	null	90.3	null	78.3	89.1	100	19.88	pos_X44	138.05435:4630850 139.0577:0 140.06106:0	55.93483:19614 56.96524:6266 78.03358:1155 79.05421:1245 81.06992:6778 84.08099:5106 84.95947:7606 88.96761:1239 92.04906:3423 93.07037:8143 94.06492:17103 95.0495:1722 95.08582:7517 96.04421:5752 96.96037:1197 102.09133:3961 110.05963:15249 114.9706:28365 114.98812:1324 116.97105:1422 120.04426:1189 128.9498:19473 137.0238:7855 137.04463:6224 137.05984:1826 137.07047:10004 138.01707:11902 138.03…	3908318	2697296	3186507	4082515	3198079	3284508	2612860	2623132	2323856	2243073	3282020	3853626	3640371	4169446	1189498
44	416	0.916	140.01	O-Phosphoethanolamine	[M-H]-	found in higher mz's MsMs_2518; found in higher mz's MsMs_1471	1	TRUE	0.925	140.01	C2H8NO4P		C00346	Organic phosphoric acids and derivatives	SUHOOTKUPISOBE-UHFFFAOYSA-N	NCCOP(O)(O)=O	annotated by user-defined text library	TRUE	TRUE	FALSE	NA	FALSE	FALSE	null	null	100	100	null	null	null	1757.75	neg_X8	140.00983:798989 141.01318:845359 142.01654:43080	59.012:98426 78.95737:101680 96.95787:1282 111.67623:779 116.9874:850 138.17564:838 138.96935:1061 138.98022:897 140.01001:4892	21367792	22659466	22393806	798989	23961404	21351756	18924346	13021021	20205658	23609560	25083284	22202910	21390338	21369164	6136432
45	846	1.286	144.101	Proline betaine	[M+H]+	NA	0.958	TRUE	1.32	144.101	C7H13NO2		C10172	Carboxylic acids and derivatives	CMUNUTVVOOHQPW-LURJTMIESA-N	C[N+]1(C)CCC[C@H]1C([O-])=O	annotated by user-defined text library	TRUE	TRUE	FALSE	NA	FALSE	FALSE	null	null	100	99.9	null	null	null	71.5	pos_X42	144.10129:3065334 145.10464:0 146.108:13077593	55.01815:1620 55.05494:3268 55.93473:1879 56.96524:6044 58.06559:5990 62.92957:4966 70.01305:1727 70.06531:3586 71.04951:1624 75.02589:1209 79.01851:6885 83.08523:1676 84.04444:2090 84.08113:8544 84.96018:255187 85.02847:7938 85.96346:1297 87.04391:3532 88.02332:1177 93.03691:1325 97.00748:1201 98.0599:72017 99.04434:5457 99.06304:1508 102.94783:1336 102.96973:35266 103.95473:1888 109.50315:1195 …	4640896	4486449	4713290	2926692	4043253	4127205	3547954	5413532	3602134	4137344	6181604	4532210	4315278	5773800	686239
46	869	1.662	146.092	4-Guanidinobutanoic acid	[M+H]+	similar chromatogram in higher mz_8288	0.917	TRUE	1.745	146.092	C5H11N3O2		C01035	Carboxylic acids and derivatives	TUHVEAJXIMEOSA-UHFFFAOYSA-N	NC(N)=NCCCC(O)=O	annotated by user-defined text library	TRUE	TRUE	FALSE	NA	FALSE	FALSE	null	null	98.2	96.3	null	null	null	331.85	pos_X20	146.09163:8000781 147.09498:436470 148.09834:895344	55.93473:42474 60.05618:46058 60.08135:100295 68.98224:7900 70.95814:3941 82.01403:13368 84.04441:74758 84.08097:7423 86.06026:115435 86.99307:9556 87.04388:1537871 87.94421:15376 88.04756:37516 88.96857:12720 96.96022:16115 100.02461:19061 100.07597:7608 101.07081:2813 104.07038:60910 105.00298:7785 105.95539:9967 110.00794:22951 111.0549:20919 114.97172:242483 118.03402:17454 118.96629:2921 123…	8322784	9327360	11340899	5476152	9670990	7785248	7082782	11034367	7950064	9427668	12099639	8000781	10442901	9185584	959493
47	870	1.246	146.117	3-Dehydroxycarnitine	[M+H]+	NA	1	TRUE	1.334	146.117	C7H15NO2		C05543	Fatty Acyls	JHPNVNIEXXLNTR-UHFFFAOYSA-N	C[N+](C)(C)CCCC([O-])=O	annotated by user-defined text library	TRUE	TRUE	FALSE	NA	FALSE	FALSE	null	null	93.6	87.3	null	null	null	1014.86	pos_X45	146.11671:21756780 147.12006:2295546 148.12342:0	55.93472:7349 56.04996:19198 60.08137:236165 82.01398:4712 84.04443:2326613 84.08098:8781 85.02853:17492 87.04388:437097 87.94426:7457 88.04681:5619 100.02473:5888 100.07504:9835 101.01687:23367 101.07079:220490 102.05518:87839 108.18388:4745 110.00915:7176 114.97072:69496 123.96481:5483 128.01828:31583 128.94969:62050 128.97057:25502 130.04967:2301144 146.02847:7244 146.1172:748258	19441350	16116835	17249424	13269294	18039376	16567798	16697098	28452336	15623756	16915468	19593072	19054188	26399384	25166604	5988056
48	871	1.627	146.117	Acetylcholine	[M+H]+	NA	0.542	TRUE	1.633	146.117	C7H15NO2		C01996	Organonitrogen compounds	OIPILFWXSMYKGL-UHFFFAOYSA-N	CC(=O)OCC[N+](C)(C)C	annotated by user-defined text library	TRUE	TRUE	FALSE	NA	FALSE	FALSE	null	null	100	100	null	null	null	1037.21	pos_X43	146.11671:12841973 147.12006:1005908 148.12342:0	55.9347:19960 60.08137:111308 68.98225:7107 69.93421:2301 70.95814:5703 82.01382:15655 84.04442:52717 86.09664:2816 86.99292:15032 87.0439:1468005 87.94422:22671 88.04756:35725 88.96838:9885 96.96119:11540 100.02375:28130 100.07507:9968 105.00302:15154 105.95446:19856 110.008:22047 114.97057:145172 118.03419:19009 118.96754:2353 119.97442:2749 123.96499:20121 128.01883:92141 128.94975:159753 128.…	13264658	13611808	2574318	1371212	17903878	21585348	15204885	47651480	11604133	14614002	2770858	17686028	22857816	12380683	3379693
49	873	0.9	146.164	Spermidine	[M+H]+	NA	0.542	TRUE	null	146.165	C7H19N3	1102	C00315	Dialkylamines	ATHGHQPFGPMSJY-UHFFFAOYSA-N	NCCCCNCCCN	430	TRUE	TRUE	TRUE	NA	FALSE	FALSE	null	null	71	null	28.2	77.8	100	756.74	pos_X10	146.16443:9750002 147.16778:816681 148.17114:0	55.9351:17447 58.06556:40317 66.01926:3648 68.98267:98239 69.98302:9604 72.08121:809153 73.08476:18456 75.09182:68101 82.01391:206282 83.01442:18802 84.08095:24557 84.95937:6680 86.95603:18055 86.96381:11338 86.99294:212909 87.94491:21068 87.99343:24255 88.96835:4266 93.9845:7539 96.96123:10658 100.02462:353650 101.02535:38723 102.98939:8074 105.00289:151384 105.95523:17977 106.00384:23653 110.00…	2362192	5841492	3589707	2492332	6668778	9750002	1596693	4838606	1596276	2815231	726192	10763865	7050767	1520276	1381196
50	893	1.058	147.076	D-Glutamine	[M+H]+	adduct linked to 3352_[2M+H]+; adduct linked to 1277_[M+Na]+; adduct linked to 3699_[2M+Na]+	1	TRUE	1.057	147.076	C5H10N2O3		C00819	Carboxylic acids and derivatives	ZDXPYRJPNDTMRX-GSVOUGTGSA-N	N[C@H](CCC(N)=O)C(O)=O	annotated by user-defined text library	TRUE	TRUE	FALSE	NA	FALSE	FALSE	null	null	100	100	null	null	null	6401.44	pos_X43	147.07587:270317280 148.07922:15939269 149.08258:20229054	56.05:508022 84.04446:30373196 85.02872:376068 85.04789:325901 101.07085:921867 102.05518:7293736 130.04974:16864884 131.03279:97135 131.05299:362234 147.07523:779034	221276032	197257408	223012080	173651552	187550832	195574288	226816400	258007344	206661904	212608704	261008640	186189680	221446672	238316352	112813248
51	895	0.919	147.112	2,6-diaminohexanoic acid	[M+H]+	NA	1	TRUE	0.923	147.112	C6H14N2O2			Carboxylic acids and derivatives	KDXKERNSBIXSRK-UHFFFAOYSA-N	NCCCCC(N)C(O)=O	annotated by user-defined text library	TRUE	TRUE	FALSE	NA	FALSE	FALSE	null	null	100	100	null	null	null	503.31	pos_X43	147.11226:14031884 148.11561:1149298 149.11897:61358	55.93513:24397 56.0498:12861 67.05492:6994 68.98213:19104 69.98359:7803 72.08123:41826 78.99689:7833 82.01398:28597 83.01486:11380 84.01154:11526 84.08092:2261922 85.06496:9420 85.08418:51368 86.99286:38172 87.94482:27091 87.99326:13249 88.95238:49187 88.96838:7439 88.99067:10316 91.48128:3743 96.96035:10484 97.0074:19708 100.02464:57159 101.02518:23494 101.10743:11263 102.02181:23645 102.0911:13…	15596992	18239878	20225112	13663256	13445719	13713639	17354838	15972841	14128622	17785552	17451886	13968978	16571403	13828206	5234969
52	904	1.743	148.042	DL-Glutamic acid	[M+H]+	ion correlated with 1227	0.958	TRUE	null	148.04	C5H9NO4	611	C00302	Glutamic acid and derivatives	WHUUTDBJXJRKMK-UHFFFAOYSA-N	O=C(O)CCC(N)C(=O)O	430	TRUE	TRUE	TRUE	NA	FALSE	FALSE	null	null	74.2	null	43.2	78.1	87.5	129.03	pos_X24	148.04189:3778184 149.04524:0 150.0486:20567446	55.93472:2336 56.04996:7126 65.00597:2396 71.92943:14905 72.93726:7956 74.00588:180708 74.02397:60639 78.99757:2558 84.0444:497788 84.08098:5045 85.02858:7677 85.04779:21364 87.04386:7842 87.94504:1482 88.02174:2423 88.03898:1900 88.04754:10571 88.95248:2606 88.96839:1594 89.94006:78743 90.94756:6255 97.00753:9197 101.07104:10339 101.96328:2186 102.0004:68138 102.03655:2156 102.05508:134084 102.0…	3621240	3336324	4333635	2363334	5806323	2113846	2332094	4763700	2817754	2880585	4243259	3170011	3905141	3327033	500983
53	905	1.083	148.06	DL-Glutamate	[M+H]+	adduct linked to 1320_[M+Na]+	1	TRUE	1.091	148.06	C5H9NO4			Carboxylic acids and derivatives	WHUUTDBJXJRKMK-UHFFFAOYSA-N	NC(CCC(O)=O)C(O)=O	annotated by user-defined text library	TRUE	TRUE	FALSE	NA	FALSE	FALSE	null	null	100	100	null	null	null	12131.4	pos_X44	148.05981:305540448 149.06316:19289924 150.06652:2274762	56.04996:1119925 84.04442:55833536 84.08082:270803 85.02846:882074 85.04189:160435 85.04778:2399240 89.93927:59272 101.07072:1064167 102.05508:16874524 103.05794:403890 130.04962:25319762 130.96591:52663 131.03273:253887 131.05284:1935063 147.07513:932320 148.05942:3474874 148.07819:97729	292627584	282260736	267878608	254334192	278731840	285001568	288083328	374765824	253105808	279748128	304581664	266843136	298974304	279374784	166502672
54	937	14.04	149.023	Phthalic anhydride	[M+H]+	found in higher mz's MsMs_3143; found in higher mz's MsMs_2281; found in higher mz's MsMs_1993; found in higher mz's MsMs_1718	1	TRUE	14.026	149.023	C8H4O3						annotated by user-defined text library	TRUE	TRUE	FALSE	NA	FALSE	FALSE	null	null	99.9	99.9	null	null	null	680.89	pos_X9	149.02263:165785312 150.02598:14355220 151.02934:1215452	56.66872:15470 65.03879:29126 65.5029:14733 93.03349:24016 121.02822:440539 121.03832:84163 125.31751:15647 137.14203:15618 149.02274:2741325	62041060	68566992	89432880	189426064	165785312	125896360	65570392	110100272	74622096	61406380	72215304	160180144	112591712	29043256	26141038
55	957	1.774	150.058	Racemethionine	[M+H]+	NA	1	TRUE	1.791	150.058	C5H11NO2S		C01733	Carboxylic acids and derivatives	FFEARJCKVFRZRR-UHFFFAOYSA-N	CSCCC(N)C(O)=O	annotated by user-defined text library	TRUE	TRUE	FALSE	NA	FALSE	FALSE	null	null	100	100	null	null	null	524.29	pos_X12	150.0576:36937280 151.06095:2286280 152.06431:3901065	56.04995:1040482 57.05342:15778 61.01111:375885 71.92943:8856 72.93736:11125 74.02396:54088 74.06021:85186 75.02646:8024 76.00192:13240 84.0444:42825 85.02839:29582 85.04783:9749 87.02611:105309 89.94009:40874 90.94752:9406 102.05507:350295 103.05782:10284 104.05226:1378481 104.99989:8098 105.03662:18933 105.05635:29409 107.9505:36889 113.96339:12976 121.02818:7976 122.00617:12584 125.95985:22289…	22861628	21363408	51390212	20506586	30537978	13940927	16600418	36937280	21135728	42387148	34469148	17011110	27810046	25447976	1850596
56	983	1.653	152.056	Guanine	[M+H]+	found in higher mz's MsMs_4385	1	TRUE	1.705	152.056	C5H5N5O		C00242	Imidazopyrimidines	UYTPUPDQBNUYGX-UHFFFAOYSA-N	NC1=NC(=O)C2=C(N1)N=CN2	annotated by user-defined text library	TRUE	TRUE	FALSE	NA	FALSE	FALSE	null	null	100	100	null	null	null	108.88	pos_X11	152.05606:3213692 153.05941:154872 154.06277:0	53.9397:1262 56.04996:6156 57.03379:1178 67.0544:2092 69.07035:1418 70.95814:1098 72.93738:1329 74.02406:12829 79.05419:2169 81.06983:6122 83.04931:5397 88.00451:1735 88.03903:11679 88.95247:1176 89.93986:7530 90.94761:9150 90.97141:3999 93.07009:4383 95.08553:2126 97.99081:1994 99.51152:5252 100.02472:1323 102.05415:1397 105.06934:3471 106.04892:6983 107.08562:3983 107.95072:10023 109.06431:2010…	3299228	3854682	4698782	3126913	4066720	3430591	3213692	5189452	3317446	2588469	4965896	3250921	4802419	5848591	1007137
57	982	4.23	152.056	2-Hydroxyadenine	[M+H]+	ion correlated with 6244; ion correlated with 3225; found in higher mz's MsMs_3225	0.542	TRUE	4.238	152.056	C5H5N5O			Imidazopyrimidines	DRAVOWXCEBXPTN-UHFFFAOYSA-N	NC1=NC(O)=NC2=C1NC=N2	annotated by user-defined text library	TRUE	TRUE	FALSE	NA	FALSE	FALSE	null	null	99.9	99.9	null	null	null	112.28	pos_X10	152.05608:4503994 153.05943:423219 154.06279:42540	53.93969:1143 56.96522:1921 67.05439:1680 67.51028:1870 76.51517:5478 78.99889:4038 79.01826:13688 79.05418:1060 81.06982:3901 82.01397:1535 83.0493:4688 85.52068:1504 86.9923:1840 88.0046:27792 88.02338:29608 88.95246:1248 89.00179:8806 90.5066:5687 90.97141:1760 91.05457:1063 93.07008:4016 95.08552:1993 96.53076:2242 97.00936:16737 97.0283:6511 97.06456:1253 97.9908:1767 98.00644:2156 99.51254:…	4915793	902677	1427586	364454	5015116	4503994	3022738	4684206	1139550	928348	1036934	2764437	6033790	3858352	172319
58	998	2.359	153.04	Oxypurinol	[M+H]+	NA	0.458	TRUE	null	153.041	C5H4N4O2	135398752	C07599	Xanthines	HXNFUBHNUDHIGC-UHFFFAOYSA-N	OC1=NC(=O)N=C2NNC=C12	430	TRUE	TRUE	TRUE	NA	FALSE	FALSE	null	null	75.4	null	46.5	75.3	88.9	36.15	pos_X7	153.04016:6018241 154.04351:311516 155.04687:0	55.93483:47998 67.05438:2211 69.07034:3991 70.94225:1760 70.95812:1506 71.94043:1916 72.9376:7552 73.94485:7660 74.95319:1163 79.0182:1450 79.05418:6150 83.04931:18049 88.00449:5825 88.02328:5403 89.00181:2203 89.94011:7212 90.94759:20631 90.9714:2298 91.95528:5840 93.07008:7323 95.08551:1509 97.00835:4016 97.0645:8219 97.99079:1658 98.00735:2069 99.51251:9786 100.50958:10397 105.93468:2252 107.0…	44056	4757476	6018241	2180492	50836	78618	49388	56845	3769798	4657588	4502794	38722	60489	40935	745513
59	525	1.515	151.024	Xanthine	[M-H]-	similar chromatogram in higher mz_823; similar chromatogram in higher mz_1850; similar chromatogram in higher mz_1574; similar chromatogram in higher mz_1939; similar chromatogram in higher mz_4981; similar chromatogram in higher mz_1745; similar chromatogram in higher mz_4850; similar chromatogram in higher mz_2696; similar chromatogram in higher mz_2755; similar chromatogram in higher mz_1394	0.833	TRUE	1.556	151.024	C5H4N4O2		C00385	Imidazopyrimidines	LRFVTYWOQMYALW-UHFFFAOYSA-N	O=C1NC2=C(NC=N2)C(=O)N1	annotated by user-defined text library	TRUE	TRUE	FALSE	NA	FALSE	FALSE	null	null	100	100	null	null	null	81.39	neg_X21	151.02446:2693287 152.02781:274271 153.03117:0	58.50186:781 93.0326:963 97.87164:901 107.04783:905 108.01881:65056 109.02237:2025 111.50519:966 126.02859:3550 136.01378:963 151.0238:258968	3996665	3500303	4245164	1125	3544616	3752694	2588006	0	2920764	4192527	3928990	2134391	2693287	4542740	1515
60	1022	1.176	154.058	3-Hydroxyanthranilic acid	[M+H]+	adduct linked to 629_[M+H]+	1	TRUE	2.022	154.05	C7H7NO3	86	C00632	Hydroxybenzoic acid derivatives	WJXSWCUQABXPFS-UHFFFAOYSA-N	c1cc(c(c(c1)O)N)C(=O)O	430	TRUE	TRUE	TRUE	NA	FALSE	FALSE	null	null	73.2	100	75.8	78.2	60	53.13	pos_X19	154.05809:7017488 155.06144:0 156.0648:3279579	55.93473:3777 57.0338:1706 67.05441:1123 72.93739:5334 79.05421:1036 83.04932:4473 90.94758:6555 93.06925:1946 97.06458:3762 98.98466:11052 107.08565:1388 107.95055:4046 109.09998:1405 112.03718:5186 112.96631:2102 113.96364:19445 114.06632:5705 125.95996:1594 131.97369:7344 135.94513:12116 136.04736:572526 137.05145:12857 153.08969:1608 153.12743:2030 153.95575:6549 154.0573:26119	2453983	4185957	5116461	2896294	3693188	2537464	2758116	3814951	4921877	4497626	7017488	3420324	3407802	6095834	1204652
61	1068	1.031	156.076	L-Histidine	[M+H]+	found in higher mz's MsMs_2544; found in higher mz's MsMs_2333; similar chromatogram in higher mz_1442; similar chromatogram in higher mz_3383; similar chromatogram in higher mz_1468	1	TRUE	1.04	156.076	C6H9N3O2		C00135	Carboxylic acids and derivatives	HNDVDQJCIGZPNO-YFKPBYRVSA-N	N[C@@H](CC1=CN=CN1)C(O)=O	annotated by user-defined text library	TRUE	TRUE	FALSE	NA	FALSE	FALSE	null	null	100	100	null	null	null	410.76	pos_X45	156.0762:25348942 157.07955:1861698 158.08291:348173	56.04956:3932 74.02405:58817 74.93781:6207 82.05274:19931 83.06077:83372 87.90282:3178 88.03976:5258 93.04464:35336 95.06003:196214 96.06384:2869 101.48745:3344 110.07047:3146700 111.05505:6970 111.0717:33203 111.07392:98796 112.08668:3120 113.96355:3379 114.92848:3091 115.96373:18959 138.06516:6252 147.9433:2961 155.99947:3280 156.04239:19537 156.07536:782283	28710436	25239390	24072404	12873967	18254186	29707010	28764294	39029528	21981152	22120324	25880178	23678516	27139648	27015866	9690306
62	1110	4.745	158.08	1-Acetylproline	[M+H]+	found in higher mz's MsMs_1122	1	TRUE	2.46	158.082	C7H11NO3	322640		Amino acids	GNMSLDIYJOSUSW-UHFFFAOYSA-N	O=C(O)C1N(C(=O)C)CCC1	430	TRUE	TRUE	TRUE	NA	FALSE	FALSE	null	null	71.5	100	41	80.9	60	145.83	pos_X21	158.08052:14467836 159.08387:1317792 160.08723:2579920	55.93486:70963 56.04997:3810 56.96524:11381 69.03402:59898 69.06995:24516 71.04951:3332 72.0448:110233 72.93739:4042 73.94495:8383 74.93783:2856 76.93344:22649 84.08103:71312 85.08434:2865 87.04398:181120 88.03977:2838 88.04761:3521 88.96841:4335 89.94012:5683 90.94769:16707 91.95532:3052 94.065:32613 96.96037:2972 96.97215:3020 97.00748:3083 97.99083:2955 102.09133:4573 106.9922:23084 107.95071:…	16896286	12026753	9330861	552873	11125953	7450317	3893867	8255878	8268279	8591477	12357547	8587318	14467836	11011912	1892104
63	1113	11.884	158.153	3,6,7-Trihydroxycholan-24-oic acid	[M+H]+	NA	1	TRUE	null	158.154	C24H40O5	495539		Hydroxy bile acids, alcohols and derivatives	DKPMWHFRUGMUKF-UHFFFAOYSA-N	O=C(O)CCC(C)C1CCC2C3C(O)C(O)C4CC(O)CCC4(C)C3CCC12C	430	TRUE	TRUE	TRUE	NA	FALSE	FALSE	null	null	81.9	null	78.2	75.8	52.4	54.12	pos_X45	158.15306:3446525 159.15641:334699 160.15977:0	55.93473:1754 57.0703:14934 59.04939:884 63.00065:927 63.09513:919 72.04474:909 76.9333:3884 88.03899:2027 94.94324:1753 102.09142:73495 103.0946:1867 103.31834:1156 105.07243:972 107.06989:1766 112.07431:1256 114.97058:3348 115.96375:1138 116.106:2219 117.10194:1188 117.95895:18616 128.95114:1921 135.1012:1279 135.9436:1705 135.96916:6200 146.96179:1131 153.95566:1265 158.09552:33563 158.15227:2…	3567802	3228474	3517249	4388012	3178470	3631316	3645849	3809535	4054819	3408482	3284472	3669023	3977198	3204609	3219592
64	1159	4.576	160.075	N-Hydroxy-1-aminonaphthalene	[M+H]+	adduct linked to 1497_[M+NH4]+	1	TRUE	4.596	160.075	C10H9NO		C14789	Naphthalenes	CWFINLADSFPMHF-UHFFFAOYSA-N	ONC1=CC=CC2=CC=CC=C12	annotated by user-defined text library	TRUE	TRUE	FALSE	NA	FALSE	FALSE	null	null	100	100	null	null	null	78.37	pos_X11	160.07513:2612996 161.07848:180754 162.08184:19996	55.93485:17730 56.93506:1779 56.94281:3883 72.93739:9178 73.94493:1317 76.93329:1834 90.94755:4166 94.94322:1330 97.0283:1256 97.96897:11276 105.06934:1208 105.9347:1052 107.94947:3955 111.98431:1414 113.96358:65569 114.97205:16446 115.0538:8089 115.97202:1491 116.97102:1232 117.04424:3198 117.05625:1629 117.95871:16517 118.94292:1748 118.96014:1141 119.95681:7895 120.02303:5472 125.95994:3785 12…	3177188	3990407	3520484	1727859	5838476	5490836	2612996	9135803	2893530	2750771	5791098	10063834	7778726	2708058	1009442
65	1163	1.616	160.132	DL-2-Aminooctanoic acid	[M+H]+	NA	1	TRUE	1.677	160.132	C8H17NO2			Carboxylic acids and derivatives	AKVBCGQVQXPRLD-UHFFFAOYSA-N	CCCCCCC(N)C(O)=O	annotated by user-defined text library	TRUE	TRUE	FALSE	NA	FALSE	FALSE	null	null	100	100	null	null	null	8739.94	pos_X42	160.13231:86475400 161.13566:8034272 162.13902:377632	55.05487:165002 55.93471:4000 56.94287:15036 58.06556:18202 59.04971:31096 59.07347:8679 60.08133:783926 61.08441:9872 72.08117:13454 72.9373:16863 74.95318:2714 83.04926:126866 90.94753:9252 97.96864:48925 101.05922:1150842 102.06284:28643 113.96352:234132 114.05473:10455 114.96468:7026 115.9791:3757 118.08512:2781 131.97386:65755 135.94504:2481 138.03304:11595 141.95822:19030 159.9684:17729 160…	150919264	114970136	117860464	68587736	107543360	135697392	229010000	168949904	108040976	104473776	149080816	141754480	140961776	184373360	15829049
66	1170	0.922	161.128	(3S)-3,7-Diaminoheptanoic acid	[M+H]+	adduct linked to 1591_[M+Na]+; adduct linked to 845_[M+H]+	1	TRUE	null	161.128	C7H16N2O2	2761529		Beta amino acids and derivatives	PJDINCOFOROBQW-LURJTMIESA-N	NCCCC[C@H](N)CC(O)=O	430	TRUE	TRUE	TRUE	NA	FALSE	FALSE	null	null	72.7	null	28.6	84.6	100	39.82	pos_X19	161.12766:2990636 162.13101:246901 163.13437:124036	72.08127:378875 73.08459:6602 84.08095:91491 84.9601:172179 85.08432:1332 97.99081:1973 99.96878:1208 102.97044:23523 113.96355:2320 114.95654:1124 116.00165:2268 116.97227:12930 117.97923:44872 119.08577:2040 119.95697:4201 120.98026:3523 125.98538:12223 126.09145:4289 130.08615:7726 133.97343:1130 134.01167:1775 135.39206:1123 138.03407:15723 143.04733:1837 143.99602:17196 144.10106:135321 145.…	2545848	2625343	3138192	1742038	2136551	2052236	2853756	3403733	2372049	2639480	2990636	1859342	2447516	2336657	881878
67	1195	1.12	162.112	Carnitine	[M+H]+	adduct linked to 3816_[2M+H]+; found in higher mz's MsMs_3146	1	TRUE	null	162.113	C7H15NO3	288		Carnitines	PHIQHXFUZVPYII-UHFFFAOYSA-N	O=C([O-])CC(O)C[N+](C)(C)C	430	TRUE	TRUE	TRUE	NA	FALSE	FALSE	null	null	96.3	null	93.3	93.8	100	9795.46	pos_X41	162.11172:154160624 163.11507:12806121 164.11843:980609	57.03421:5621 58.06559:21437 60.08137:477023 61.08488:3396 72.0813:34124 84.08098:14667 84.96004:50853 85.02857:105633 100.03896:5510 102.0913:159159 103.039:623946 104.04223:10627 116.97224:6382 117.97937:22178 121.06486:3721 130.08626:4096 144.10135:12678 146.04353:4994 162.11081:3639384	213710768	177208640	193265472	201163392	209939248	225208592	235842896	253503936	178456640	192991104	199857408	229134000	247313408	238474592	98917424
68	1198	13.835	163.075	Safrole	[M+H]+	found in higher mz's MsMs_4091	1	TRUE	13.843	163.075	C10H10O2		C10490	Benzodioxoles	ZMQAAUBTXCXRIC-UHFFFAOYSA-N	C=CCC1=CC2=C(OCO2)C=C1	annotated by user-defined text library	TRUE	TRUE	FALSE	NA	FALSE	FALSE	null	null	100	100	null	null	null	234.85	pos_X21	163.07468:15902158 164.07803:1566600 165.08139:0	51.02326:1689 72.19518:1563 77.03837:8577 91.05466:10323 95.04877:12132 95.08554:1587 105.03356:1280073 105.04792:6792 106.03615:42674 107.0846:2155 121.06487:3605 121.10152:2118 124.61533:1566 131.91925:1552 135.04314:1501 148.47896:1618 163.03877:8284 163.07422:405702 163.11092:11349 163.14742:2356	12717341	13062326	19997734	20717108	18907176	19479686	21620734	20001432	18924118	20984640	22135514	19094254	15902158	16067572	15938263
69	1222	2.954	165.054	(E)-3-(4-Hydroxyphenyl)acrylic acid	[M+H]+	ion correlated with 694; found in higher mz's MsMs_1561; found in higher mz's MsMs_5709	0.542	TRUE	null	165.055	C9H8O3	322		Hydroxycinnamic acids	NGSWKAQJJWESNS-UHFFFAOYSA-N	O=C(O)C=CC1=CC=C(O)C=C1	430	TRUE	TRUE	TRUE	NA	FALSE	FALSE	null	null	74.9	null	29.8	93.1	100	188.82	pos_X12	165.05383:10472659 166.05718:1033908 167.06054:423766	55.93472:1587 67.05439:1705 88.95246:6729 91.05463:17653 92.40182:2896 93.07009:8638 95.04951:80962 95.08552:1863 100.02472:4087 103.05408:10084 109.0643:6379 109.10104:5605 114.97172:1871 118.03405:5122 118.96752:5701 119.04879:165964 119.97457:18278 120.05296:4971 121.06462:15119 121.97215:6743 123.0432:498162 124.04707:16300 128.01875:2369 128.94963:7992 137.05833:12931 137.09467:7253 146.0285…	7442620	1883675	1335019	646607	6153091	6977800	5916624	10472659	1339852	921708	660393	4273676	7484834	6549536	246823
70	1226	1.107	166.052	Methionine sulfoxide	[M+H]+	similar chromatogram in higher mz_3334	1	TRUE	1.121	166.053	C5H11NO3S			Carboxylic acids and derivatives	QEFRNWWLZKMPFJ-UHFFFAOYSA-N	CS(=O)CCC(N)C(O)=O	annotated by user-defined text library	TRUE	TRUE	FALSE	NA	FALSE	FALSE	null	null	100	100	null	null	null	142.61	pos_X43	166.05243:5919548 167.05578:0 168.05914:0	56.05:126546 57.05342:1499 74.02401:580509 74.06027:13371 75.0265:133710 84.04451:9274 84.9602:17305 102.05513:113238 102.96962:1241 108.01122:5624 110.07047:1350 120.048:1868 120.08044:1884 121.03076:2160 121.97325:1096 125.98679:1587 126.02171:43330 130.0497:5821 131.01573:5204 137.05832:1110 148.00319:16073 148.04236:1319 148.05945:2425 148.97617:2196 149.0262:93190 149.04518:3617 150.03026:17…	12899916	7852910	2453141	1458340	7908568	4858466	2934939	3328274	2965124	4613916	6291940	5865318	6052771	3665859	1664990
71	1227	1.746	166.052	Methionine sulfoxide	[M+H]+	NA	0.875	TRUE	null	166.053	C5H11NO3S	847		Alpha amino acids	QEFRNWWLZKMPFJ-UHFFFAOYSA-N	O=C(O)C(N)CCS(=O)C	430	TRUE	TRUE	TRUE	NA	FALSE	FALSE	null	null	95.5	null	87.5	99.1	100	104.47	pos_X24	166.0524:4192969 167.05575:186828 168.05911:483201	56.04998:107351 57.05342:1997 65.00598:1666 74.02399:513416 74.06011:11084 75.02648:126303 76.03:1630 80.04946:1877 84.04444:2389 84.96015:32849 88.95249:2070 90.94839:1560 93.07011:1984 95.08555:1970 102.05509:99727 102.96963:1702 107.08566:1279 109.10107:2175 119.08578:1485 120.048:1655 120.08044:3641 121.96559:1637 121.97325:4121 128.95114:1373 130.96597:5263 131.01573:5031 134.06026:1417 137.…	4506002	3797044	5421831	2293199	6227638	2240263	2780262	6619652	3062321	3012787	5335512	2943341	3778177	3592191	476331
72	1229	4.88	166.085	L-Phenylalanine	[M+H]+	NA	1	TRUE	4.898	166.085	C9H11NO2		C00079	Carboxylic acids and derivatives	COLNVLDHVKWLRT-QMMMGPOBSA-N	N[C@@H](CC1=CC=CC=C1)C(O)=O	annotated by user-defined text library	TRUE	TRUE	FALSE	NA	FALSE	FALSE	null	null	100	100	null	null	null	1425.77	pos_X11	166.08534:45687272 167.08869:4756754 168.09205:107185	77.03899:5074 79.05418:5955 83.01485:7763 84.01154:9287 84.96011:402035 91.05457:6718 93.07008:20119 101.02455:6505 102.02187:6789 102.97063:26016 103.05385:110487 107.04885:81424 120.08044:4948048 121.06483:4654 121.08399:163296 125.98572:28899 131.0484:185686 143.99637:6466 148.01839:25129 148.97612:5442 149.02269:6075 149.05916:77773 166.02905:18989 166.08591:206490	42625420	46510824	57677576	24740072	47347216	44176808	45687272	76436040	47245300	51555852	53355496	38816984	55669196	54978900	8187989
73	1231	1.809	166.085	Ethyl 2-aminobenzoate	[M+H]+	NA	0.125	FALSE	1.817	166.085	C9H11NO2			Benzene and substituted derivatives	TWLLPUMZVVGILS-UHFFFAOYSA-N	CCOC(=O)C1=CC=CC=C1N	annotated by user-defined text library	TRUE	TRUE	FALSE	NA	FALSE	FALSE	null	null	99.5	99	null	null	null	34.41	pos_X10	166.08537:1846089 167.08872:108352 168.09208:0	NA	1378666	1512226	1848104	1795076	1188643	1846089	1087471	2315398	1193204	1333822	1550293	1327882	1731286	567296	152132
74	1274	1.939	169.035	Uric acid	[M+H]+	NA	0.417	TRUE	6.349	169.036	C5H4N4O3	1175	C00366	Xanthines	LEHOTFFKMJEONL-UHFFFAOYSA-N	c12c([nH]c(n2)O)nc(nc1O)O	430	TRUE	TRUE	TRUE	NA	FALSE	FALSE	null	null	80.2	99.9	59.7	88	66.7	12.38	pos_X42	169.03513:5044018 170.03848:252074 171.04184:0	55.02976:1365 55.93473:4024 67.05441:1854 70.04028:1288 72.9374:1786 74.02402:4216 81.06985:2342 87.94427:1456 88.96841:2006 90.94754:10399 93.07011:1514 95.08555:1331 98.035:4318 99.01911:1677 100.0238:4772 105.95541:1820 105.96265:14295 107.96033:12859 109.10107:1422 110.00832:7058 112.97543:1733 114.97066:37405 118.03409:4400 123.11703:1433 123.96483:1787 125.51469:6095 126.02975:34074 126.955…	255233	225732	220321	218296	315520	381027	303128	309113	222551	236844	347097	208994	308654	259769	225294
75	1327	13.114	170.096	Diphenylamine	[M+H]+	NA	1	TRUE	13.072	170.096	C12H11N		C11016	Benzene and substituted derivatives	DMBHHRLKUKUOEG-UHFFFAOYSA-N	N(C1=CC=CC=C1)C1=CC=CC=C1	annotated by user-defined text library	TRUE	TRUE	FALSE	NA	FALSE	FALSE	null	null	99.9	99.8	null	null	null	28.81	pos_X12	170.09569:2755210 171.09904:359339 172.1024:0	55.05453:1106 69.06981:3846 71.0853:1158 72.04472:3857 83.08594:2277 84.0445:44400 89.0713:11012 92.04913:16489 92.40099:1034 93.05721:17198 107.08563:1004 111.11612:4596 128.04488:1550 128.10674:5446 128.94972:2062 129.12628:2236 130.04973:60922 151.34952:944 169.08778:2193 170.09528:393963	3037427	2798931	2800134	2657948	2467434	2833780	2606888	2755210	2868062	2705430	2776166	2561818	2925780	2798145	2888542
76	1456	1.022	175.118	L-Arginine	[M+H]+	adduct linked to 1814_[M+Na]+	1	TRUE	1.023	175.118	C6H14N4O2		C00062	Carboxylic acids and derivatives	ODKSFYDXXFIFQN-BYPYZUCNSA-N	N[C@@H](CCCNC(N)=N)C(O)=O	annotated by user-defined text library	TRUE	TRUE	FALSE	NA	FALSE	FALSE	null	null	100	100	null	null	null	1243.52	pos_X43	175.11826:39624436 176.12161:3135570 177.12497:0	60.05621:384079 70.06532:357645 71.06882:6189 72.08134:31079 74.02401:2900 84.08099:1671 88.03899:2889 88.07582:1786 97.07638:2615 97.99082:1792 98.05986:1703 106.95023:11388 106.99217:1630 112.08675:46982 112.97543:3540 113.07115:3189 114.10255:13331 115.08641:10240 116.07043:391476 117.073:11059 125.00147:3408 130.09758:116101 133.09682:1721 141.06419:3333 153.81987:1540 156.88477:2834 157.1069…	47913744	40429328	46905188	33852872	44590968	37760740	52915100	46953624	46715096	43878044	45583488	34959732	41348412	42329288	12387065
77	1462	1.72	176.054	N-Acetyl-DL-aspartic acid	[M+H]+	adduct linked to 1830_[M+Na]+; adduct linked to 4197_[2M+H]+	1	TRUE	1.745	176.055	C6H9NO5						annotated by user-defined text library	TRUE	TRUE	FALSE	NA	FALSE	FALSE	null	null	100	100	null	null	null	8129.84	pos_X44	176.0544:126563872 177.05775:9346180 178.06111:1208363	55.93472:33383 60.04476:248408 70.02916:816784 74.024:1814705 88.03899:7810789 89.04246:91024 96.96127:65200 98.02394:67964 99.00788:80044 107.95055:57398 114.97048:385469 116.03367:3219217 117.03705:58750 117.9344:92645 128.9498:275313 130.04964:1392635 131.0527:35975 134.04404:10109133 135.04785:176141 135.94502:152515 158.04472:821264 158.96077:59878 176.05446:83591	160273440	171321088	213343376	98555528	162325040	145540000	131366368	231592464	161592928	172073360	221005696	133310344	181319440	145752624	37082856
78	1500	9.747	177.127	4-(4-Methylphenyl)-2-pentanone	[M+H]+	adduct linked to 4227_[2M+H]+; found in higher mz's MsMs_2266	0.833	FALSE	9.603	177.127	C12H16O			Prenol lipids	QPTHNVGZXBEQOJ-UHFFFAOYSA-N	CC(CC(C)=O)C1=CC=C(C)C=C1	annotated by user-defined text library	TRUE	TRUE	FALSE	NA	FALSE	FALSE	null	null	87.2	74.5	null	null	null	7.02	pos_X9	177.12653:602974 178.12988:137611 179.13324:106517	NA	214509	258848	337107	534550	602974	348691	205462	247783	248551	247496	185949	539628	372992	113652	113938
79	823	1.527	180.065	L-Tyrosine	[M-H]-	NA	0.708	TRUE	1.597	180.065	C9H11NO3		C00082	Carboxylic acids and derivatives	OUYCCCASQSFEME-QMMMGPOBSA-N	N[C@@H](CC1=CC=C(O)C=C1)C(O)=O	annotated by user-defined text library	TRUE	TRUE	FALSE	NA	FALSE	FALSE	null	null	98.4	96.8	null	null	null	286.7	neg_X45	180.06494:4463605 181.06829:532104 182.07165:19208	59.01194:2032 69.30751:875 72.00707:28609 72.99115:982 74.02284:5489 86.98419:1371 87.00656:7784 93.03271:23613 96.96789:5700 99.00645:1820 101.02229:1489 106.04025:4224 107.04787:3971 112.98371:6908 117.01747:1529 119.04865:56961 120.05157:1869 125.02287:1056 134.05968:1598 135.0426:4561 136.07402:4773 161.0433:6894 163.03812:116470 164.04086:7980 173.00185:948 179.05507:10805 180.0657:123640	4487174	4031495	3772558	18705	3326792	3884703	3687245	27149	3191923	4860056	3981026	2750502	2327840	4146994	30773
80	1562	2.7	182.08	DL-Tyrosine	[M+H]+	ion correlated with 907; found in higher mz's MsMs_5708	0.458	TRUE	null	182.081	C9H11NO3	1153	C01536	Tyrosine and derivatives	OUYCCCASQSFEME-UHFFFAOYSA-N	NC(CC1=CC=C(O)C=C1)C(O)=O	430	TRUE	TRUE	TRUE	NA	FALSE	FALSE	null	null	98.3	null	95.9	99.3	100	443.02	pos_X6	182.08029:27571024 183.08364:2868172 184.087:67445	55.93471:7526 65.03927:4084 89.94007:4326 91.05448:88719 91.95528:4165 95.04941:28697 96.9712:4665 97.9687:16890 103.05386:6631 105.93468:5412 107.04883:6254 113.96364:50561 116.97219:5319 118.94289:6456 118.9675:7334 119.04867:366000 119.97437:27245 120.05169:4008 121.06456:28975 123.04311:761153 124.04727:16516 135.94504:14648 135.9691:4036 136.07434:2269765 137.05978:5724 137.07811:58144 139.9…	18184	27571024	31053934	17127322	6439	7670	7438	13938	24419408	32774248	25378160	7359	38560	21214	3515087
81	1590	9.068	183.077	Ethylphosphate	[M+H]+	NA	1	TRUE	9.068	183.077	C6H15O4P			Organic phosphoric acids and derivatives	ZJXZSIYSNXKHEA-UHFFFAOYSA-N	CCOP(O)(O)=O	annotated by user-defined text library	TRUE	TRUE	FALSE	NA	FALSE	FALSE	null	null	100	100	null	null	null	18.39	pos_X46	183.07707:2398357 184.08042:199249 185.08378:0	56.94241:2132 59.93058:2053 60.95789:8683 72.93739:3949 81.06985:1327 90.94756:1560 96.97214:1622 97.96875:11501 98.9836:331979 100.95624:5005 101.9838:4388 105.03356:13641 111.98434:3938 112.96631:3664 113.96353:76355 116.97104:5082 116.99383:7044 117.97936:1603 118.96628:82302 119.97443:1605 119.99437:1153 123.07945:1177 125.97069:1172 127.01495:175987 128.96223:1657 131.97383:22154 138.12674:1…	1493029	521496	783566	1712328	773325	615008	624749	1251170	1757691	812119	1234228	643296	1034357	815450	429707
82	1601	1.062	184.073	Phosphorylcholine	[M+H]+	found in higher mz's MsMs_1627; adduct linked to 2001_[M+Na]+	1	TRUE	1.093	184.073	C5H15NO4P+		C00588	Organonitrogen compounds	YHHSONZFOIEMCP-UHFFFAOYSA-O	C[N+](C)(C)CCOP(O)(O)=O	annotated by user-defined text library	TRUE	TRUE	FALSE	NA	FALSE	FALSE	null	null	99.4	98.8	null	null	null	1054.06	pos_X10	184.07248:38075280 185.07583:2178942 186.07919:0	60.08142:244765 66.45642:8215 84.9594:14984 86.0967:1290721 87.09937:11139 94.81876:8539 98.98452:40189 104.10666:16800 111.80807:10841 117.97934:10879 124.85842:8509 124.99886:669085 141.24071:8772 167.02162:11796 183.01607:8943 184.07263:3295988	44151272	43280884	44294920	27838838	41160712	38075280	45578924	45809012	39480368	43374964	50643340	40484560	37469652	41557972	22477734
83	1676	5.878	188.07	6-Chloro-N-(1-methylethyl)-1,3,5-triazine-2,4-diamine	[M+H]+	found in higher mz's MsMs_1995	1	TRUE	5.848	188.07	C6H10ClN5		C06559	Triazines	DFWFIQKMSFGDCQ-UHFFFAOYSA-N	CC(C)NC1=NC(N)=NC(Cl)=N1	annotated by user-defined text library	TRUE	TRUE	FALSE	NA	FALSE	FALSE	null	null	100	100	null	null	null	517.14	pos_X10	188.07004:16180304 189.07339:2059124 190.07675:76522	88.95246:5534 91.05457:2002 105.93469:2280 113.96354:1480 114.97054:2887 115.0536:2109 117.06946:5700 118.06448:94186 119.06726:1574 119.97438:16351 120.97519:1953 121.97194:5693 128.94971:2512 128.97055:3361 134.89438:1511 142.06398:11550 143.07188:11696 144.04391:2152 144.07996:133168 145.08411:7333 146.02876:13077 146.05856:703800 146.98071:11804 147.03105:2476 147.06332:23136 147.96376:2057 1…	15204505	19027856	21970126	11132061	20124598	16180304	16569343	25475022	16771491	18512312	16964876	11530768	17806946	14760971	2499765
84	1697	0.981	189.159	N6,N6,N6-Trimethyl-L-Lysine	[M+H]+	similar chromatogram in higher mz_4955	1	TRUE	0.999	189.159	C9H20N2O2						annotated by user-defined text library	TRUE	TRUE	FALSE	NA	FALSE	FALSE	null	null	100	99.9	null	null	null	296.26	pos_X48	189.15901:2902062 190.16236:202455 191.16572:7885	60.04515:1203 60.08137:92932 72.08128:8098 84.08097:147487 84.95941:4210 85.08433:1939 88.95248:8486 90.94756:1195 100.07584:6984 107.95055:1358 115.94243:1255 117.10193:1207 121.00677:1849 121.97196:5564 127.96934:3481 130.08624:201494 130.96623:12533 131.08829:4217 139.0163:2350 139.35425:1130 144.13745:6404 147.0294:1702 147.9655:6526 148.00305:9223 148.02757:8859 148.53558:1377 148.97618:6103…	7912520	9787871	8737990	5752609	8381412	9477596	9058770	8538958	6969912	10200678	9064147	9941329	8793442	9052826	4069324
85	1771	4.631	194.116	2-Isopropylphenyl methylcarbamate	[M+H]+	NA	1	TRUE	4.708	194.117	C11H15NO2		C18418	Benzene and substituted derivatives	QBSJMKIUCUGGNG-UHFFFAOYSA-N	CN=C(O)OC1=CC=CC=C1C(C)C	annotated by user-defined text library	TRUE	TRUE	FALSE	NA	FALSE	FALSE	null	null	95.1	90.3	null	null	null	35.37	pos_X19	194.11708:3241117 195.12043:325739 196.12379:0	55.93473:4012 58.06568:50402 60.04471:2336 83.04932:1042 88.96839:2316 96.96127:4429 104.98666:1493 107.04887:3983 107.96012:2041 108.96069:4492 109.95901:14030 111.9686:2460 112.00681:1596 112.9663:6686 114.97184:70052 117.9344:1982 118.9417:1701 125.95995:1232 128.94984:54453 130.01593:5625 132.98201:15221 135.04321:133556 135.94516:8442 136.04738:2159 146.96002:22325 148.01672:1349 148.97615:1…	3181258	3048528	3174545	3135522	3361099	3224975	3331398	3155807	3154819	3182542	3241117	3473589	3207035	3310678	3467316
86	1900	13.361	200.2	dodecanamide	[M+H]+	NA	1	TRUE	13.351	200.2	C12H25NO						annotated by user-defined text library	TRUE	TRUE	FALSE	NA	FALSE	FALSE	null	null	100	100	null	null	null	213.36	pos_X46	200.1996:5423316 201.20295:524791 202.20631:0	57.0703:6780 69.06982:3931 71.08588:1893 74.05967:1222 74.09671:9526 85.10146:1339 88.07596:19319 100.07505:3780 102.09134:11313 111.11614:1473 114.97058:1973 116.10601:3710 117.95889:6700 128.94975:3799 130.12146:1363 135.94511:1518 145.10074:1167 158.15237:9666 159.15675:3515 199.18077:2040 199.94009:2097 200.20039:224960	4241865	4544654	4846131	11304288	11058193	9673489	4369594	6507074	5857874	4784088	3818747	10940988	7666964	1802832	1948390
87	1944	10.714	202.216	1-Decanamine, N,N-dimethyl-, N-oxide	[M+H]+	NA	0.292	TRUE	null	202.217	C12H27NO	62452		Long-chain alkyl amine oxides	ZRKZFNZPJKEWPC-UHFFFAOYSA-N	CCCCCCCCCCN(C)(C)=O	430	TRUE	TRUE	TRUE	NA	FALSE	FALSE	null	null	91	null	84.9	82.9	100	784.7	pos_X9	202.21552:18574572 203.21887:2565881 204.22223:116431	57.07028:25967 58.06558:4620 62.06048:36091 71.08601:12242 78.93101:1146 85.10151:11980 91.05376:1168 114.97055:1127 119.95706:14040 128.94971:1016 135.57451:1068 137.96672:2506 137.99747:1190 146.52847:1743 149.22997:1169 158.0372:1906 184.20537:39463 202.12177:7527 202.21428:518283	5775727	6622084	8344360	15541274	18574572	13863134	6528718	8285092	8068782	6182473	6019039	17224382	11503949	4686	3993
88	1945	10.856	202.216	DDAO	[M+H]+	NA	0.708	TRUE	10.956	202.216	C12H27NO						annotated by user-defined text library	TRUE	TRUE	FALSE	NA	FALSE	FALSE	null	null	95.5	90.9	null	null	null	546.29	pos_X47	202.2155:5157776 203.21885:717599 204.22221:37273	54.57726:934 57.07025:17349 58.06559:4303 62.0605:33830 67.38737:862 71.08582:8652 76.34409:982 84.95942:1329 85.10162:8133 94.27124:888 114.97175:4365 116.96985:1126 119.95706:10980 128.94975:1713 137.96677:2293 139.23575:1084 146.5285:1353 158.1881:1075 174.09042:1214 184.20522:26799 199.06084:1078 202.1198:7149 202.21434:403339	2089982	2186169	2688891	15541274	4632609	13863134	6528718	8285092	8068782	6182473	6019039	17224382	11503949	2695892	3413878
89	1950	0.881	203.033	trans-Caffeic acid	[M+Na]+	ion correlated with 3549; adduct linked to 88_[M+H]2+	0.667	TRUE	3.41	203.03	C9H8O4	2518		Hydroxycinnamic acids	QAIPRVGONGVQAS-UHFFFAOYSA-N	O=C(O)C=CC1=CC=C(O)C(O)=C1	430	TRUE	TRUE	TRUE	NA	FALSE	FALSE	null	null	83.3	100	67.7	79.2	100	71.94	pos_X46	203.03278:1832631 204.03613:0 205.03949:0	69.4838:1651 76.76208:1631 82.339:1646 83.85623:1839 84.08099:3786 84.95943:8753 107.14874:1746 107.8857:1562 112.11146:6818 124.93788:4209 129.13884:4027 136.55449:1902 140.91011:37415 142.90791:7606 143.99643:3627 144.87059:3000 162.00714:6495 179.98972:2918 201.96364:1954 203.05144:182236	1650033	679165	647090	3642201	2657656	3590734	1222922	1952299	1248050	671416	477619	1664064	1417246	842707	627934
90	1951	1.019	203.051	Theophylline	[M+Na]+	adduct linked to 1832_[M+NH4]+; found in higher mz's MsMs_2264	1	TRUE	2.63	203.05	C7H8N4O2	2153	C07130	Xanthines	ZFXYFBGIUFBOJW-UHFFFAOYSA-N	O=C1C=2NC=NC2N(C(=O)N1C)C	430	TRUE	TRUE	TRUE	NA	FALSE	FALSE	null	null	85.6	100	75.5	75	100	407.62	pos_X9	203.05194:13601641 204.05529:977267 205.05865:75559	66.24933:1751 84.08097:4420 84.9594:2331 112.11143:3348 120.87052:2085 124.93785:3534 130.08484:2187 140.91051:21595 142.90788:2194 143.9964:2548 145.15543:1850 181.43657:1947 184.96883:2406 203.05135:190829	11707236	11232389	9368630	8528178	13601641	9366129	12038572	9939130	10957149	8346869	11090641	13004396	10341582	14709293	5992110
91	1956	5.384	203.138	DL-Alanyl-DL-leucine	[M+H]+	NA	0.25	TRUE	null	203.139	C9H18N2O3	259583		Peptides	RDIKFPRVLJLMER-UHFFFAOYSA-N	O=C(O)C(N=C(O)C(N)C)CC(C)C	430	TRUE	TRUE	TRUE	NA	FALSE	FALSE	null	null	76.3	null	57.8	84.6	44.4	19.69	pos_X42	203.1385:2506754 204.14185:1178586 205.14521:188167	50.00322:802 57.43172:821 60.29882:855 63.78232:744 74.076:928 77.05442:1048 80.27137:855 84.96014:30897 86.09664:72703 87.10017:1060 101.45549:904 102.97063:3487 111.52832:964 112.97544:1193 116.00167:1369 116.97106:1088 117.97945:13530 126.95532:2072 132.10188:107633 133.97346:6236 143.95712:1325 143.99648:26978 157.13261:14699 161.94458:1769 161.96805:3729 162.00693:19281 180.01721:1955 180.04…	113861	54512	55333	88177	96922	57915	56050	162045	77606	82829	209945	129297	177879	161939	24407
92	1969	1.784	204.122	1-Propanaminium, 2-(acetyloxy)-3-carboxy-N,N,N-trimethyl-, inner salt	[M]+	NA	1	TRUE	null	204.123	C9H18NO4	2		Acyl carnitines	RDHQFKQIGNGIED-UHFFFAOYSA-O	O=C(OC(CC(=O)O)C[N+](C)(C)C)C	430	TRUE	TRUE	TRUE	NA	FALSE	FALSE	null	null	98.1	null	96.3	96.9	100	2789.29	pos_X22	204.12238:253671920 205.12573:24095014 206.12909:1798627	58.06559:54049 59.88397:41178 60.08137:4241894 73.05214:37369 73.34258:34731 82.6759:36379 85.0285:23260878 86.0316:310721 86.32593:40154 86.65166:39143 132.36153:34864 144.1012:932107 145.04924:4380846 146.05193:57266 204.12302:9881788	260542528	293775552	300739392	142456704	257637952	191057312	183319520	366729312	245352880	246007920	355360128	247281408	291441856	253671920	54716908
93	1971	13.687	204.138	R-Deprenyl N-Oxide	[M+H]+	adduct linked to 4377_[2M+H]+	1	TRUE	null	204.138	C13H17NO	11447032		NA	IVFPCTFUZXEDKP-UHFFFAOYSA-N	C#CCN(C)(C(C)CC1=CC=CC=C1)=O	430	TRUE	TRUE	TRUE	NA	FALSE	FALSE	null	null	74.5	null	93.4	20.6	50	54.49	pos_X21	204.13751:5560549 205.14086:750798 206.14422:86816	57.07018:2072 93.07011:1127 105.42574:1089 113.96357:1550 119.08456:1208 121.06487:1953 149.02278:34320 163.04865:1306 163.11032:8192 174.09042:1136 188.10504:6062 189.11438:11626 203.17775:1711 204.13696:942328	5167880	5221972	6009898	6109050	5750777	5937299	6067538	5501162	5915418	5879312	5734061	6077806	5560549	5822326	5693655
94	1993	14.044	205.085	7-Ethoxy-4-methyl-2H-1-benzopyran-2-one	[M+H]+	NA	1	TRUE	14.026	205.085	C12H12O3			Coumarins and derivatives	NKRISXMDKXBVRJ-UHFFFAOYSA-N	CCOC1=CC2=C(C=C1)C(C)=CC(=O)O2	annotated by user-defined text library	TRUE	TRUE	FALSE	NA	FALSE	FALSE	null	null	99.8	99.7	null	null	null	349.14	pos_X8	205.08472:39691308 206.08807:5685128 207.09143:323309	57.07055:1335863 58.07354:17747 65.03858:52023 76.03122:4791 93.03345:9609 121.02818:130483 121.03954:28994 121.10019:16403 149.02264:6943384 149.13142:7865 150.02666:172195 167.03386:18728 190.04796:17723 204.13695:155651 205.13914:24519	14610995	16499835	21432540	39691308	38144912	28411566	16515690	24955488	17568526	15086225	17143014	36223840	25395082	7170699	6936378
95	1995	5.878	205.097	(+/-)-Tryptophan	[M+H]+	NA	1	TRUE	5.848	205.096							annotated by user-defined text library	TRUE	TRUE	FALSE	NA	FALSE	FALSE	null	null	100	100	null	null	null	104.04	pos_X10	205.0961:12453294 206.09945:1573423 207.10281:0	55.93471:5603 57.07051:11005 74.02399:5954 91.05374:1789 95.08551:2119 105.93468:2635 114.97171:21924 115.05359:1563 118.06451:27015 118.94167:2429 119.95071:1842 119.97439:1718 123.94514:1519 128.94981:15303 130.06511:6392 132.08029:26296 132.98225:8863 135.94505:6995 142.06421:5141 143.07164:4946 144.0439:2799 144.08:76713 146.05859:441569 146.95973:8333 147.06293:11838 149.02274:83155 153.9556…	11471089	14510743	16635302	8722564	15494828	12453294	13050457	19392448	12320907	13791472	13134686	8692945	13296366	11014221	1954209
96	2038	15.845	209.153	5-(6-Methyl-6-hydroxyoctyl)furan-2(5H)-one	[M-H2O+H]+	ion correlated with 1841; ion correlated with 4947; ion correlated with 2031; found in higher mz's MsMs_2321; adduct linked to 2602_[M+NH4]+	0.958	TRUE	null	209.153	C13H22O3	11746327		Butenolides	SYVFGLXUEAXFAP-UHFFFAOYSA-N	O=C1OC(C=C1)CCCCCC(O)(C)CC	430	TRUE	TRUE	TRUE	NA	FALSE	FALSE	null	null	73	null	49.4	67.5	74.2	28.44	pos_X8	209.15256:9025005 210.15591:1277970 211.15927:2697172	55.05453:8209 57.07016:2297 59.037:12857 67.05447:56908 68.05809:1345 69.07034:11747 71.04948:5447 72.04472:4963 72.08068:1609 79.05412:20512 81.06987:139120 82.07317:7096 83.04925:8956 83.08595:19897 85.06496:4600 86.06026:3946 91.05457:12031 93.07008:47385 94.07792:3898 95.04947:3847 95.08552:140458 96.08883:6395 97.06458:20305 97.10085:5519 98.05983:4478 98.07272:4185 99.08078:4337 100.07597:4…	1522399	1202522	1178408	9025005	1794062	4154474	918545	994659	2104597	1072560	418416	1686996	1601922	300456	537352
97	2075	14.033	212.143	4-Ethyl-2-heptylthiazole	[M+H]+	NA	1	TRUE	14.017	212.142	C12H21NS			Azoles	JZJXNTRMKYXHRJ-UHFFFAOYSA-N	CCCCCCCC1=NC(CC)=CS1	annotated by user-defined text library	TRUE	TRUE	FALSE	NA	FALSE	FALSE	null	null	100	100	null	null	null	126.13	pos_X42	212.14195:3581364 213.1453:669664 214.14866:0	67.05442:1075 81.06985:1360 92.0499:3911 93.05735:1605 93.06927:1702 95.08556:1052 120.08021:8476 125.81263:1124 135.10419:6431 169.08783:1148 170.09528:28420 171.09914:6587 171.14798:1191 193.57526:1056 196.11078:1034 212.14067:440355	4220874	4421346	3221996	3059850	2969673	3259978	3443679	3602021	3452239	3640628	3594916	3206130	3102941	3468682	3426497
98	2167	1.651	217.129	N-Acetyl-L-arginine	[M+H]+	NA	1	TRUE	8.345	217.13	C8H16N4O3	67427		N-acyl-L-alpha-amino acids	SNEIUMQYRCDYCH-LURJTMIESA-N	CC(=N[C@@H](CCCNC(=N)N)C(=O)O)O	430	TRUE	TRUE	TRUE	NA	FALSE	FALSE	null	null	83.9	99.8	70.5	75.8	92.9	124.19	pos_X12	217.12871:6515832 218.13206:489979 219.13542:410095	60.0447:5666 60.05618:11476 70.0653:55066 71.04949:6075 72.08127:5033 74.02399:1503 84.08096:2056 88.03975:1933 92.39761:5550 92.40436:3560 95.06002:4632 98.05984:1394 112.07562:16495 112.08667:31679 113.07116:32232 114.05468:7855 114.09064:18301 114.10213:1671 114.97055:7011 115.08644:55515 116.07042:42572 116.08936:1350 128.94971:5642 130.08624:4251 130.09749:7323 134.04404:1781 138.03284:2031 …	4137514	4372422	5254050	3409266	2740735	4042883	4112232	6515832	4257541	5925384	6958360	2848228	5584513	5959536	181316
99	2210	4.06	218.137	Propionylcarnitine	[M+H]+	NA	0.458	TRUE	null	218.139	C10H19NO4	107738	C03017	Acyl carnitines	UFAHZIUFPNSHSL-UHFFFAOYSA-N	O=C([O-])CC(OC(=O)CC)C[N+](C)(C)C	430	TRUE	TRUE	TRUE	NA	FALSE	FALSE	null	null	80.2	null	43.9	96.2	100	144.09	pos_X9	218.13742:6635696 219.14077:615171 220.14413:0	55.93471:5445 57.03419:4877 60.04469:1801 60.08138:71728 74.95318:1402 85.02853:533474 86.03162:8132 88.96837:4585 90.94775:11319 96.96124:4684 104.98663:2325 113.96352:6081 114.97174:81292 117.93436:2329 118.94164:18435 125.96126:1623 128.94975:61371 131.97383:8167 132.98184:15959 135.9451:11974 136.95195:16679 141.95828:2157 144.10133:12314 146.9601:25697 148.9761:1803 149.96063:15572 153.9556:…	3776487	1757897	2422726	88806	6635696	4307618	3398869	9295303	942685	1483548	1321543	3764568	6833986	6193296	271149
100	2549	2.874	241.154	Nookatone	[M+Na]+	NA	0.333	TRUE	7.67	241.16	C15H22O	20797		Eremophilane, 8,9-secoeremophilane and furoeremophilane sesquiterpenoids	WTOYNNBCKUYIKC-UHFFFAOYSA-N	O=C1C=C2CCC(C(=C)C)CC2(C)C(C)C1	430	TRUE	TRUE	TRUE	NA	FALSE	FALSE	null	null	77.3	99.9	65.7	75	100	38.32	pos_X19	241.1539:2155246 242.15725:272927 243.16061:0	56.04996:1214 58.06524:7259 70.0286:1136 75.0265:1332 84.08099:1795 85.02853:2013 93.0369:4186 112.03943:1236 115.05012:4662 118.94171:5900 125.07043:2232 126.06595:1295 128.10675:4228 129.06509:1156 136.03835:7075 136.95186:5241 144.10136:1208 153.06454:5434 154.04991:6785 157.0601:1758 177.95541:14146 195.07561:5614 195.96487:11249 196.0795:1238 212.86926:1151 225.0407:12259 226.03992:1556 241.…	594981	1778819	1844098	864265	444368	376898	447154	1191994	1379363	1457406	2155246	331714	483505	1442996	234733
101	2238	5.218	220.117	D-Pantothenic acid	[M+H]+	adduct linked to 2561_[M+Na]+	1	TRUE	null	220.118	C9H17NO5	988		Secondary alcohols	GHOKWGTUZJEAQD-UHFFFAOYSA-N	O=C(O)CCN=C(O)C(O)C(C)(C)CO	430	TRUE	TRUE	TRUE	NA	FALSE	FALSE	null	null	89.3	null	71.3	97.3	96.4	227.38	pos_X19	220.11708:31563366 221.12043:3433375 222.12379:519063	57.07058:19293 59.04979:25383 67.05441:7241 69.07041:34426 70.02915:6279 72.04472:92841 73.02905:10233 83.04932:5058 85.06492:68442 86.09664:12299 87.08075:23253 90.05506:1119753 91.05871:5687 95.0494:28905 98.02393:86821 100.0391:23311 103.07566:105909 113.05959:21114 116.03365:173273 124.07481:94374 131.06978:5155 132.10193:4385 142.08499:62844 156.10123:12187 160.09572:28583 166.08582:26781 17…	13915288	15823344	19685604	11051881	16018659	13731109	17312608	24689664	12157841	15336844	31563366	14981953	18326752	19246644	2367193
102	2270	15.518	223.062	Isofraxidin	[M+H]+	ion correlated with 6011; adduct linked to 5293_[2M+H]+; found in higher mz's MsMs_6398	0.958	TRUE	4.11	223.06	C11H10O5	5318565	C17480	7-hydroxycoumarins	HOEVRHHMDJKUMZ-UHFFFAOYSA-N	O=C1OC=2C(OC)=C(O)C(OC)=CC2C=C1	430	TRUE	TRUE	TRUE	NA	FALSE	FALSE	null	null	70.7	99.4	30.9	75	100	23.71	pos_X8	223.06215:12011647 224.0655:1352393 225.06886:983851	67.39418:1162 99.59348:1288 109.77751:1245 137.96365:1321 149.57635:1163 153.72218:1285 155.97359:7901 156.98169:6072 159.94611:1317 175.86848:1283 177.12718:2218 177.95506:6802 188.12947:1266 200.97095:7449 207.02971:12360 209.01077:1523 223.06186:31902 223.16675:1831	1561987	2904087	2909772	12011647	11869127	4884411	3390534	3767233	3043960	3100828	1542077	3574480	2870342	1350404	970563
103	2281	14.031	223.095	Monoisobutyl phthalic acid	[M+H]+	ion correlated with 450	0.875	TRUE	14.026	223.096	C12H14O4			Benzene and substituted derivatives	RZJSUWQGFCHNFS-UHFFFAOYSA-N	CC(C)COC(=O)C1=CC=CC=C1C(O)=O	annotated by user-defined text library	TRUE	TRUE	FALSE	NA	FALSE	FALSE	null	null	100	100	null	null	null	12.47	pos_X8	223.09544:4043103 224.09879:419560 225.10215:0	57.07028:73576 65.03878:1835 76.35482:1169 93.07008:1180 96.97121:1222 113.96353:2385 121.02694:2241 140.96092:1320 141.9583:2405 149.02271:791155 150.02509:29301 155.97356:16344 156.98145:10899 159.94418:1590 167.03398:10844 167.10556:2141 174.99359:1656 177.95506:9928 178.99072:1627 182.15265:2278 190.04799:4468 200.97073:7660 222.18349:1835 223.16936:12413	1089440	1055586	1308342	4043103	2872017	2436810	962959	1991784	1137071	900778	1232957	2740383	1879355	365846	352453
104	2303	1.632	224.127	4-Hydroxybenzoylcholine	[M]+	NA	0.958	TRUE	null	224.128	C12H18NO3	151252		Benzoic acid esters	BAPAICNRGIBFJT-UHFFFAOYSA-O	C[N+](C)(C)CCOC(O)=C1C=CC(=O)C=C1	430	TRUE	TRUE	TRUE	NA	FALSE	FALSE	null	null	80.8	null	51.4	86.9	100	39.65	pos_X9	224.12695:3783712 225.1303:352319 226.13366:0	58.06565:44766 60.08102:32694 73.04678:6513 79.05427:19070 91.05373:2448 93.07014:60840 97.02824:15701 105.04379:1919 109.07625:27340 119.04876:6121 121.06493:60469 124.08659:5725 133.96483:9898 136.06107:24322 136.93051:1953 151.97675:21178 152.1169:10735 154.94043:5831 155.97354:6293 156.98166:2845 165.05341:188740 172.95007:6922 177.95502:5705 179.9713:5583 180.11105:1942 192.97627:2055 200.97…	3491309	1565357	1769846	1905056	3783712	3550100	2672799	3267239	1524409	1415396	1244249	3282375	3806746	4274052	1230664
105	2333	1.018	227.113	Carnosine	[M+H]+	adduct linked to 2688_[M+Na]+	1	TRUE	1.023	227.113	C9H14N4O3		C00386	Peptidomimetics	CQOVPNPJLQNMDC-ZETCQYMHSA-N	NCCC(=O)N[C@@H](CC1=CN=CN1)C(O)=O	annotated by user-defined text library	TRUE	TRUE	FALSE	NA	FALSE	FALSE	null	null	100	100	null	null	null	171.73	pos_X43	227.11293:7734946 228.11628:675350 229.11964:0	55.01854:1084 72.04474:1061 83.06081:2158 93.04457:1386 95.06005:13602 110.0705:298043 111.07505:1906 112.08669:1172 122.07043:44113 124.93788:1262 138.06519:6991 146.07034:1603 152.08148:28214 154.06081:1300 156.07542:251390 157.07878:2212 163.93886:1816 164.08038:68055 165.08563:1168 166.0961:1153 168.96277:1521 180.07664:28050 181.10791:71745 181.94994:1757 182.11075:1767 192.07458:16014 198.0…	6203772	5928473	5160166	2966315	4378858	7023780	6723630	7488078	4290786	5114148	6050052	5592832	5640456	5700134	2911901
106	2389	11.935	230.247	Lauramine oxide	[M+H]+	NA	0.292	TRUE	null	230.248	C14H31NO	15433		Long-chain alkyl amine oxides	SYELZBGXAIXKHU-UHFFFAOYSA-N	CCCCCCCCCCCCN(C)(C)=O	430	TRUE	TRUE	TRUE	NA	FALSE	FALSE	null	null	91.4	null	87.9	80.7	100	1993.68	pos_X9	230.24661:83551992 231.24996:14692281 232.25332:919333	57.07021:196961 58.06577:43574 62.06051:340454 71.08592:156377 85.10149:56928 92.40435:21210 99.13786:5839 100.83799:5176 119.47617:5494 212.23746:281465 230.2459:5063580	25718886	31229338	35627000	70659624	83551992	75791512	33029404	136449	35192944	109190	28354432	141346	174665	94312	92272
107	2390	12.121	230.247	N,N-Dimethyldodecylamine N-oxide	[M+H]+	similar chromatogram in higher mz_3968; similar chromatogram in higher mz_4361	0.75	TRUE	12.212	230.247	C14H31NO						annotated by user-defined text library	TRUE	TRUE	FALSE	NA	FALSE	FALSE	null	null	99.1	98.2	null	null	null	2276.51	pos_X47	230.24655:22763718 231.2499:3697672 232.25326:224041	57.07022:136615 58.06562:25926 62.06054:211502 71.08598:97778 81.69862:3993 85.10149:42613 95.08553:4467 180.52219:3430 184.23854:3392 207.01624:3654 212.23734:195233 230.24591:3276800	9135933	10449478	12317903	70659624	83551992	23261470	33029404	35439304	35192944	31310846	28354432	89061896	51408004	17968386	21709340
108	2401	1.611	231.169	Leucyl-Valine	[M+H]+	NA	1	TRUE	1.677	231.169	C11H22N2O3			Carboxylic acids and derivatives	MDSUKZSLOATHMH-UHFFFAOYSA-N	CC(C)CC(N)C(=O)NC(C(C)C)C(O)=O	annotated by user-defined text library	TRUE	TRUE	FALSE	NA	FALSE	FALSE	null	null	100	100	null	null	null	297.86	pos_X42	231.16882:4328270 232.17217:502377 233.17553:0	55.93473:2440 58.06559:1474 60.04487:9924 60.08141:21017 68.04959:1971 70.06541:115568 71.06882:2440 72.04474:5360 84.04458:17185 84.08102:34535 85.06509:8215 86.0603:4753 86.09695:9191 97.02843:13837 102.05531:11568 104.07043:5122 112.03944:2053 113.96357:1916 114.97064:25893 126.09023:53061 128.10678:9600 128.94994:21765 130.04977:31384 130.08632:68117 131.08972:1604 136.06102:38106 136.93057:2…	6831318	7399270	7914635	3193170	2526584	9773697	8611019	9783924	4991108	8769785	7837850	7926496	8597168	8907430	466630
109	2420	5.584	232.153	Isobutyryl-L-carnitine	[M+H]+	NA	1	TRUE	5.568	232.153	C11H21NO4			Fatty Acyls	LRCNOZRCYBNMEP-SECBINFHSA-N	CC(C)C(=O)O[C@H](CC([O-])=O)C[N+](C)(C)C	annotated by user-defined text library	TRUE	TRUE	FALSE	NA	FALSE	FALSE	null	null	100	100	null	null	null	93.52	pos_X9	232.15291:4874924 233.15626:587754 234.15962:25986	60.0814:34082 71.04949:5458 85.02852:302576 86.03151:5944 86.09663:2062 105.96262:6583 113.96354:5416 131.97432:7054 132.98181:1300 144.10138:7719 149.96095:22262 149.98491:1563 167.97234:14568 171.58194:1085 172.97635:8259 173.07965:54058 174.08385:1980 174.12741:1125 176.97078:4330 190.98584:86069 191.98846:4002 194.93867:1928 204.33902:1104 208.95346:2013 208.99629:25856 212.95172:3387 232.012…	6896728	7170917	5337938	2816690	4874924	3328847	4241850	10765385	4455338	4274524	9774357	7127580	6772788	6363028	913096
110	2458	3.014	235.118	Epirizole	[M+H]+	NA	0.333	TRUE	null	235.119	C11H14N4O2	3242		Alkyl aryl ethers	RHAXSHUQNIEUEY-UHFFFAOYSA-N	N=1C(=NC(=CC1OC)C)N2N=C(C=C2OC)C	430	TRUE	TRUE	TRUE	NA	FALSE	FALSE	null	null	79.4	null	66.4	75.2	66.7	22.9	pos_X22	235.11809:2134497 236.12144:235032 237.1248:0	57.07021:27668 61.69389:980 65.08459:984 70.06541:20512 78.48797:1220 82.05276:2433 83.08595:1002 86.32288:1025 107.39004:1128 110.07157:38895 111.57301:1143 114.97176:2485 121.03961:1419 123.04321:1303 128.94975:2288 130.96597:1062 138.06519:5293 146.96011:1757 148.97618:7318 150.2309:1300 155.08145:1068 162.10147:12076 166.05934:16018 166.98677:14007 171.99199:1210 173.01274:6230 176.97073:2481…	1399666	224162	291733	0	1783795	1390909	1929322	2766408	179489	157684	185362	2629180	2595214	2134497	26877
111	2544	1.033	241.128	Homocarnosine	[M+H]+	NA	1	TRUE	1.04	241.128	C10H16N4O3		C00884	Peptidomimetics	CCLQKVKJOGVQLU-QMMMGPOBSA-N	NCCCC(=O)N[C@@H](CC1=CNC=N1)C(O)=O	annotated by user-defined text library	TRUE	TRUE	FALSE	NA	FALSE	FALSE	null	null	100	100	null	null	null	635.36	pos_X45	241.12825:10007392 242.1316:1543648 243.13496:0	69.03389:8326 83.06055:10822 85.07615:13286 86.06027:165958 93.04456:3293 95.06004:96919 109.07512:8008 110.0705:960536 111.05505:8927 111.07397:15977 112.08667:2442 126.10219:2518 138.06537:13231 153.06453:2607 156.07541:1261001 157.07942:17816 170.09082:12186 178.09726:11828 179.12718:21000 180.11121:30289 200.04198:6340 205.10579:8454 217.96039:3668 223.1161:29530 224.10251:43544 225.04082:599…	15349321	12927024	9999329	5348984	8530781	15595899	15485818	20382848	8197759	9439740	10503451	11926860	12672909	13027897	4412874
112	2545	3.128	241.153	3,7-Cyclodecadien-1-one, 3,7-dimethyl-10-(1-methylethylidene)-, (Z,E)-	[M+Na]+	NA	0.333	TRUE	7.81	241.16	C15H22O	81323		Germacrane sesquiterpenoids	CAULGCQHVOVVRN-UHFFFAOYSA-N	O=C1C(=C(C)C)CC=C(C)CCC=C(C)C1	430	TRUE	TRUE	TRUE	NA	FALSE	FALSE	null	null	81.8	99.9	78.8	75	100	48.82	pos_X22	241.15398:1876679 242.15733:116298 243.16069:0	58.0656:3456 69.07037:1005 75.02589:1409 93.03607:4054 97.10089:1100 103.16911:996 106.86844:1167 110.07158:1543 112.03945:1272 115.04897:1096 118.94173:4794 125.07044:1531 128.10677:1581 136.03838:5825 136.45012:1033 136.95187:5438 153.06458:4425 154.04993:2320 156.07538:1954 157.06012:1720 159.96727:1340 177.95488:17002 183.67068:1144 195.07564:2053 195.96521:10454 196.08212:1859 200.97102:1297…	1364218	1413585	1614213	606254	1033981	1109484	1164331	2946177	1100413	1297763	1692832	1129667	1519999	1876679	229075
113	2597	1.674	244.091	Cytidine	[M+H]+	NA	0.667	TRUE	1.695	244.091	C9H13N3O5		C00475	Pyrimidine nucleosides	UHDGCWIWMRVCDJ-XVFCMESISA-N	NC1=NC(=O)N(C=C1)[C@@H]1O[C@H](CO)[C@@H](O)[C@H]1O	annotated by user-defined text library	TRUE	TRUE	FALSE	NA	FALSE	FALSE	null	null	99.5	99.4	null	null	null	116.35	pos_X42	244.09218:1626985 245.09553:125925 246.09889:0	60.08147:49187 70.06532:6785 84.04445:1946 110.07048:946 113.99243:1027 117.75244:1015 118.83968:1096 126.02419:10424 130.04971:1650 131.97389:1964 134.04408:1850 134.24153:1088 141.04677:230880 142.05144:1483 147.07678:1681 157.04146:1707 166.98688:4652 173.01274:1435 175.00903:1541 185.03809:1108 192.91029:1744 193.00175:14202 197.4433:991 197.91779:3590 200.11981:70966 201.12242:4179 202.89511…	1978305	1841114	1710544	2966254	3720369	3048947	1869931	3732656	1047303	1001654	1346143	3138382	3049158	2989416	206629
114	2598	1.56	244.092	Cytosine-beta-D-arabinofuranoside	[M+H]+	NA	0.417	TRUE	null	244.093	C9H13N3O5	596		Pyrimidine nucleosides	UHDGCWIWMRVCDJ-UHFFFAOYSA-N	N=C1N=C(O)N(C=C1)C2OC(CO)C(O)C2O	430	TRUE	TRUE	TRUE	NA	FALSE	FALSE	null	null	78.6	null	65.7	72.3	66.7	134.99	pos_X8	244.09201:2966254 245.09536:242474 246.09872:0	60.04469:2402 70.0655:10210 84.04441:1471 84.95939:1587 95.02399:1575 97.02818:21014 103.03999:1210 112.05063:988451 113.04717:4201 113.05401:17358 115.03838:1379 133.97487:1515 136.06084:51047 136.93011:7757 137.06436:1296 143.99637:1239 154.94026:10260 169.332:1451 172.95175:11412 173.01266:1685 174.97603:1606 179.98048:1770 190.96069:5590 191.04582:2094 193.00172:4071 193.57771:1277 195.96751:…	1973	2503822	1710544	2966254	3720369	7635	1869931	3732656	1047303	1393713	2331172	3138382	3049158	2989416	206629
115	2603	15.66	244.19	2-(7-Hydroxy-6-methyloctyl)-2H-furan-5-one	[M+NH4]+	ion correlated with 1840; ion correlated with 4946; ion correlated with 2030; ion correlated with 2039; ion correlated with 1739	0.75	TRUE	null	244.191	C13H22O3	58370762		Fatty alcohols	AEPMKZIOUKHDOO-UHFFFAOYSA-N	O=C1OC(C=C1)CCCCCC(C)C(O)C	430	TRUE	TRUE	TRUE	NA	FALSE	FALSE	null	null	72.9	null	57.3	64.5	58	62.06	pos_X8	244.1897:9690111 245.19305:1339610 246.19641:0	53.03889:1379 55.05456:19000 57.03379:4148 57.07027:13324 59.03689:7375 59.04979:1494 67.05447:35676 69.07034:34062 71.04956:15008 71.08594:10980 72.04413:2003 77.03899:1501 79.05417:14178 81.06986:111736 82.07317:1778 83.04929:7222 83.0859:68205 85.0285:6833 85.06501:16423 85.10143:2097 86.06026:4210 91.05443:19011 93.07006:40036 95.04946:5754 95.08549:76230 97.06451:36023 97.10085:60486 99.0805…	1531646	999638	638700	9690111	1271584	3866804	351640	199005	1800405	875028	77116	1304837	1025574	108794	559830
116	1553	2.902	243.06	Uridine	[M-H]-	found in higher mz's MsMs_1952	0.583	TRUE	2.891	243.061	C9H12N2O6		C00299	Pyrimidine nucleosides	DRTQHJPVMGBUCF-XVFCMESISA-N	OC[C@H]1O[C@H]([C@H](O)[C@@H]1O)N1C=CC(=O)NC1=O	annotated by user-defined text library	TRUE	TRUE	FALSE	NA	FALSE	FALSE	null	null	99.9	99.9	null	null	null	53.69	neg_X7	243.06111:3594558 244.06446:384411 245.06782:36766	59.0119:1891 66.033:6986 82.02793:12574 92.38404:1002 96.04346:1154 108.04428:1758 110.02251:118677 111.01761:6215 111.02538:2128 116.99339:1897 122.02298:5727 124.03819:1147 131.50269:1004 132.02774:1026 140.03358:13473 152.03377:25321 153.02878:7452 180.98795:25672 182.9859:28364 200.0545:26854 202.99306:5058 243.06236:5798	917936	3117169	3594558	226166	4031558	1138796	811004	4150955	3403315	4244103	1942188	954434	4334773	4332242	2383278
117	2647	6.633	246.169	2-Methylbutyroylcarnitine	[M+H]+	NA	0.875	TRUE	6.633	246.169	C12H23NO4			Fatty Acyls	IHCPDBBYTYJYIL-UHFFFAOYSA-N	CCC(C)C(=O)OC(CC([O-])=O)C[N+](C)(C)C	annotated by user-defined text library	TRUE	TRUE	FALSE	NA	FALSE	FALSE	null	null	100	100	null	null	null	172.08	pos_X6	246.1687:2212049 247.17205:234602 248.17541:0	55.93472:2511 57.07016:4855 60.08138:25841 85.02852:278230 85.06496:13650 86.03226:4018 86.09663:1292 114.97175:27630 128.94977:21818 132.98186:24100 135.94505:1688 135.96912:1743 144.10132:6828 146.95981:11872 149.50523:1153 150.96701:1282 153.9538:2345 158.96074:2262 164.97096:1332 176.97076:114575 177.97307:5056 187.09607:54391 188.09764:1573 194.98244:68273 195.98312:1704 204.13692:2142 204.9…	1817762	2212049	2429040	2147089	1962825	2574158	2384557	3544951	2824884	1554278	3725307	5747367	1661845	2461214	394773
118	2704	11.715	250.177	N,O-Didesmethylvenlafaxine	[M+H]+	NA	1	TRUE	11.696	250.177	C15H23NO2			Organooxygen compounds	MMSWXJSQCAEDLK-UHFFFAOYSA-N	[H]N(C)CC(C1=CC=C(O)C=C1)C1(O)CCCCC1	annotated by user-defined text library	TRUE	TRUE	FALSE	NA	FALSE	FALSE	null	null	100	99.9	null	null	null	298.92	pos_X22	250.17673:3397454 251.18008:529199 252.18344:19707	67.05442:1192 84.95943:4137 98.98363:6338 125.98547:1427 226.95164:1684 248.34906:985 250.17787:69209	4623038	6835126	6796844	11074868	6164775	11211580	8167170	11888347	8914853	6491459	8017096	8472896	9125764	3397454	2477430
119	2771	12.279	256.262	Palmitic amide	[M+H]+	NA	0.25	TRUE	12.292	256.262	C16H33NO			Fatty Acyls	HSEMFIZWXHQJAE-UHFFFAOYSA-N	CCCCCCCCCCCCCCCC(N)=O	annotated by user-defined text library	TRUE	TRUE	FALSE	NA	FALSE	FALSE	null	null	99.9	99.8	null	null	null	32.24	pos_X9	256.26196:1691863 257.26531:299723 258.26867:976637	51.39618:858 57.07017:4741 62.62059:871 66.6325:955 71.08586:1989 81.06983:2169 83.08521:1135 85.09995:853 88.07587:9598 95.08553:3956 97.10086:1219 107.08563:1072 109.10105:1153 112.65039:1065 132.90186:1566 255.24879:1796 256.26126:326991	418720	543201	683117	1434476	1691863	1119849	105620	628307	88840	80472	77408	1485534	112267	48467	65519
120	2803	1.077	258.109	2-(((R)-2,3-Dihydroxypropyl)phosphoryloxy)-N,N,N-trimethylethanaminium	[M]+	NA	1	TRUE	null	258.11	C8H21NO6P	439285	C00670	Glycerophosphocholines	SUHOQUVVVLNYQR-MRVPVSSYSA-O	C[N+](C)(C)CCOP(O)(=O)OC[C@H](O)CO	430	TRUE	TRUE	TRUE	NA	FALSE	FALSE	null	null	93	null	88.3	86.6	100	13681.2	pos_X42	258.10858:196301424 259.11193:17502000 260.11529:2512669	58.06557:46628 60.08134:228334 71.07335:26198 86.09662:690868 98.98451:13748 104.10666:13685484 105.11011:231532 124.99879:1002784 134.04402:12446 166.06154:10198 181.02467:24722 184.07249:990002 199.03407:53897 240.09708:56899 258.10764:1286604	277729376	253223136	228035664	178936112	256992880	242789632	254311456	335588864	199212800	230256928	304147200	261731824	273223584	253945824	117836416
121	2804	1.654	258.109	Glycerophosphocholine	[M+H]+	NA	0.458	FALSE	1.503	258.109	C8H20NO6P		C00670	Glycerophospholipids	SUHOQUVVVLNYQR-QMMMGPOBSA-N	C[N+](C)(C)CCOP([O-])(=O)OC[C@@H](O)CO	annotated by user-defined text library	TRUE	TRUE	FALSE	NA	FALSE	FALSE	null	null	89.1	78.4	null	null	null	86.16	pos_X7	258.10941:2400867 259.11276:141828 260.11612:0	NA	1283012	2126636	2400867	175650	3184872	1729147	1181723	2497254	1367238	1496505	2100983	2000005	1954697	2579580	270228
122	2857	11.261	261.109	Apigravin	[M+H]+	NA	1	TRUE	11.28	261.109	C15H16O4			Coumarins and derivatives	NYTURSQQJRVHPG-UHFFFAOYSA-N	COC1=C(O)C(CC=C(C)C)=CC2=C1OC(=O)C=C2	annotated by user-defined text library	TRUE	TRUE	FALSE	NA	FALSE	FALSE	null	null	100	100	null	null	null	193.51	pos_X41	261.10858:3828263 262.11193:572778 263.11529:17008	53.81295:1021 57.07019:899 64.45428:1036 70.14994:881 76.65568:947 82.16284:975 90.97639:6014 96.47865:1102 104.40352:879 106.08588:1030 190.98833:1512 198.22183:2128 204.13696:15778 205.14207:2214 214.2159:1621 237.90727:2317 260.25708:10530 261.10684:95024 261.21887:1239 261.25891:1749	4001057	4249164	3788258	3879170	4122392	3932123	4221055	4345138	4165257	3924772	3898486	4033936	3820592	4162354	4697087
123	2862	3.312	261.144	10-Hydroxy-3-methoxy-1,3,5,7-cadinatetraen-9-one	[M+H]+	NA	0.333	FALSE	3.247	261.143	C16H20O3		C09695	Prenol lipids	VMEKKHYIQYOLHA-UHFFFAOYSA-N	COC1=C(C)C=C2C(=CC(=O)C(C)(O)C2=C1)C(C)C	annotated by user-defined text library	TRUE	TRUE	FALSE	NA	FALSE	FALSE	null	null	87.4	74.8	null	null	null	29	pos_X21	261.14352:936590 262.14687:92320 263.15023:0	NA	872760	84061	30711	0	743054	678957	562023	2543107	15889	18988	4998	451980	936590	1012888	0
124	2894	1.19	263.145	Methionyl-Leucine	[M+H]+	adduct linked to 6086_[2M+H]+	1	TRUE	1.209	263.145	C11H22N2O3S			Carboxylic acids and derivatives	PBOUVYGPDSARIS-UHFFFAOYSA-N	CSCCC(N)C(=O)NC(CC(C)C)C(O)=O	annotated by user-defined text library	TRUE	TRUE	FALSE	NA	FALSE	FALSE	null	null	100	100	null	null	null	2758.5	pos_X45	263.14426:40135104 264.14761:3609178 265.15097:0	50.79966:2615 72.05575:2734 84.08098:3196 87.05544:6128 90.05511:423276 91.42986:3100 92.50639:2915 93.65015:2856 96.11029:2723 97.74564:2642 105.5007:3159 114.06631:5962 115.04893:4344 130.04967:4736 132.076:4368589 133.07983:55667 134.04405:10362 157.38916:3366 172.07114:5879 223.06247:5019 225.04083:12999 256.47537:3284	33532428	32803678	35244936	22432128	33693588	33803872	31365190	55422960	28401352	30491980	36954172	38221924	43030988	44208372	14365393
125	2918	1.295	265.111	Thiamine	[M]+	NA	0.833	TRUE	null	265.111	C12H17N4OS	1130	C00378	Thiamines	JZRWCGZRTZMZEH-UHFFFAOYSA-N	CC1=C(CCO)SC=[N+]1CC1=CN=C(C)NC1=N	430	TRUE	TRUE	TRUE	NA	FALSE	FALSE	null	null	81.1	null	62.4	84.3	75	78.58	pos_X42	265.11063:2301956 266.11398:466609 267.11734:0	81.04507:10880 81.06985:1909 84.04445:1291 90.0553:9288 91.05791:1975 97.10179:1627 98.05988:1904 102.05515:1048 113.53097:1117 116.07028:17367 122.07043:430871 123.0744:7794 124.18897:1274 128.98587:5240 132.076:82660 133.07993:55588 134.08101:10698 144.04721:102915 145.04936:1832 156.98174:3955 223.06252:5075 223.91808:1598 225.04051:20670 226.04317:7258 227.03918:1609 237.90724:4217 248.11165:…	1437552	602684	716182	524546	1798665	1660142	897302	1952634	595124	662466	440964	2698455	2158094	1126925	375115
126	1786	5.083	266.089	Adenosine	[M-H]-	adduct linked to 4509_[2M-H]-	1	TRUE	5.09	266.088	C10H13N5O4		C00212	Purine nucleosides	OIRDTQYFTABQOQ-KQYNXXCUSA-N	NC1=C2N=CN([C@@H]3O[C@H](CO)[C@@H](O)[C@H]3O)C2=NC=N1	annotated by user-defined text library	TRUE	TRUE	FALSE	NA	FALSE	FALSE	null	null	99.9	100	null	null	null	195.92	neg_X7	266.08844:2862584 267.09179:361225 268.09515:10884	60.29618:867 64.75359:909 70.93186:941 76.60114:1010 87.55869:956 107.03415:1227 116.9382:1040 134.04488:275688 135.04848:4324 150.03928:1088 198.44063:998 266.08676:6610	1586599	1128703	2862584	126425	2705841	2892147	1931689	1238244	2149720	4321716	2114794	2193512	1703172	2592516	344470
127	1794	4.257	267.072	Inosine	[M-H]-	adduct linked to 4523_[2M-H]-; found in higher mz's MsMs_4523	0.792	TRUE	null	267.073	C10H12N4O5	135398641	C00294	Purine nucleosides	UGQMRVRMYYASKQ-KQYNXXCUSA-N	OC[C@H]1O[C@H]([C@H](O)[C@@H]1O)N1C=NC2=C1N=CN=C2O	430	TRUE	TRUE	TRUE	NA	FALSE	FALSE	null	null	96.1	null	96.1	89.3	100	1121.59	neg_X22	267.07217:36090208 268.07552:4395682 269.07888:431846	54.07861:2589 58.76161:2487 63.48076:2609 65.99639:2719 71.48241:2665 74.07358:2593 88.44979:2847 92.0238:5312 108.01874:3991 109.14122:2705 115.70783:3068 135.02921:1996658 136.03291:29371 136.18997:2823 139.20584:3390 164.40311:2617 169.28993:3406 177.04019:4302 200.1673:3161 259.83853:3266 267.07361:718324	5077821	26205480	38430856	672206	26283182	6423132	4583738	20914246	26402970	32187326	6694779	3207318	32089604	36090208	7565617
128	2990	15.497	270.278	Capsiamide	[M+H]+	NA	1	TRUE	15.506	270.278	C17H35NO		C17515	Carboxylic acids and derivatives	AMLDBWWQKYLAHJ-UHFFFAOYSA-N	CC(C)CCCCCCCCCCCC\N=C(\C)O	annotated by user-defined text library	TRUE	TRUE	FALSE	NA	FALSE	FALSE	null	null	100	100	null	null	null	387.03	pos_X11	270.27762:2824853 271.28097:664664 272.28433:0	57.07017:6578 69.07036:1414 69.86493:1233 71.08586:4714 73.25864:1030 83.08594:1652 90.17597:1087 91.6375:1098 102.09132:4983 104.76054:950 116.10717:1246 140.42914:964 158.15222:5296 171.02271:1143 222.95508:1093 228.23137:5880 229.23203:1801 270.27679:257433	3834782	2310526	2921455	6230206	6869875	4464896	2824853	3738338	3955846	3150277	2522289	6970408	5000888	1213309	1280251
129	3093	1.22	276.118	N2-gamma-Glutamylglutamine	[M+H]+	NA	1	TRUE	1.255	276.118	C10H17N3O6		C05283	Carboxylic acids and derivatives	JBFYFLXEJFQWMU-WDSKDSINSA-N	N[C@@H](CCC(=O)N[C@@H](CCC(N)=O)C(O)=O)C(O)=O	annotated by user-defined text library	TRUE	TRUE	FALSE	NA	FALSE	FALSE	null	null	100	100	null	null	null	301.78	pos_X12	276.11792:6954449 277.12127:445173 278.12463:0	84.04443:211711 84.08094:10788 85.04784:1511 101.07083:85569 102.05514:30126 102.09146:11867 104.10665:1543 129.06523:8740 130.04965:798843 131.05272:13210 144.10132:1995 147.07507:327181 148.05965:10064 148.07991:5593 168.06432:18228 184.0584:1788 187.00389:2782 195.07555:8147 196.05876:27137 208.88185:2817 213.0844:25660 213.12276:2712 214.07016:2531 226.89369:8631 235.16772:1528 241.08133:2308…	4957701	3781058	6705935	3951488	6120306	7884523	5442445	6954449	5332316	5031676	6206132	4407008	7640965	7116386	1742596
[truncated: 244 more rows]
[truncated: 9 more columns]

## Sheet: Supplementary Data 4
	Supplementary Data 4. Unique list of 393 metabolites in basal ganglia of C57BL/6 mices with HIBA and Est treated (n = 8)
[truncated: 394 more rows]
[truncated: 9 more columns]

## Sheet: Supplementary Data 5
	Supplementary Data 5. Unique list of 385 metabolites in serum of C57BL/6 mices with HIBA and Esttreated (n = 8)
[truncated: 386 more rows]
[truncated: 9 more columns]

## Sheet: Supplementary Data 6
Supplementary Data 6. The list of the pathways coverage of the annotated brain metabolome by querying annotated metabolites in Consensus PathDB. The top 10 metabolic pathways were labelled in blue.
[truncated: 326 more rows]

## Sheet: Supplementary Data 7
Supplementary Data 7. The list of significantly changed metabolites in BG between control and HIBA treated group, selected as potential biomarkers
[truncated: 86 more rows]

[truncated: 8 more sheets: Supplementary Data 8, Supplementary Data 9, Supplementary Data 10, Supplementary Data 11, Supplementary Data 12, Supplementary Data 13, Supplementary Data 14, Supplementary Data 15]
